# Supplementary material for: A triple-defense electrocatalyst for robust seawater oxidation
Source: Nat Commun. 2025 Nov 24;16:10327. doi: 10.1038/s41467-025-65272-3 (PMC12644857; doi:10.1038/s41467-025-65272-3)
Supplement: Supplementary file 2 — Supplementary Data 1 [file 41467_2025_65272_MOESM2_ESM.xls]

## Sheet: CONTCAR_CoOOH
CoHO2\(1)\(0\0\1)
1
	11.3955	0	0
	-5.69775	9.86879	0
	0	0	23.1125
	Co	H	O
	16	16	32
Direct
	0.0833333	0.166667	0.311001
	0.333333	0.166667	0.311
	0.583333	0.166667	0.311001
	0.833333	0.166667	0.311
	0.0833332	0.416667	0.311001
	0.333333	0.416667	0.311001
	0.583333	0.416667	0.311001
	0.833333	0.416667	0.311001
	0.0833333	0.666667	0.311
	0.333333	0.666667	0.311001
	0.583333	0.666667	0.311001
	0.833333	0.666667	0.311
	0.0833333	0.916667	0.311001
	0.333333	0.916667	0.311001
	0.583333	0.916667	0.311001
	0.833333	0.916667	0.311
	4.74421e-07	-2.20574e-07	0.220681
	0.25	-3.7847e-07	0.220681
	0.5	-3.65666e-07	0.220681
	0.75	-3.68024e-07	0.220681
	4.70452e-07	0.25	0.220681
	0.25	0.25	0.220681
	0.5	0.25	0.220681
	0.75	0.25	0.220681
	3.65652e-07	0.5	0.220681
	0.25	0.5	0.220681
	0.5	0.5	0.220681
	0.75	0.5	0.220681
	3.841e-07	0.75	0.220681
	0.25	0.75	0.220681
	0.5	0.75	0.220681
	0.75	0.75	0.220681
	0.166667	0.0833326	0.350811
	-6.77673e-07	1.77846e-06	0.262668
	0.416668	0.0833324	0.350811
	0.249999	1.14044e-06	0.262668
	0.666667	0.0833319	0.35081
	0.499999	1.22205e-06	0.262668
	0.916668	0.083333	0.350811
	0.749998	1.13727e-06	0.262668
	0.166667	0.333332	0.35081
	-7.96519e-07	0.250001	0.262668
	0.416668	0.333333	0.35081
	0.249998	0.250001	0.262668
	0.666667	0.333332	0.35081
	0.499999	0.250002	0.262668
	0.916668	0.333333	0.350811
	0.749998	0.250001	0.262668
	0.166668	0.583332	0.350811
	-1.18785e-06	0.500001	0.262668
	0.416668	0.583332	0.350811
	0.249999	0.500001	0.262668
	0.666667	0.583332	0.35081
	0.499999	0.500001	0.262668
	0.916668	0.583332	0.350811
	0.749998	0.500001	0.262668
	0.166668	0.833333	0.350811
	-1.06206e-06	0.750001	0.262668
	0.416668	0.833332	0.35081
	0.249999	0.750001	0.262668
	0.666667	0.833332	0.35081
	0.499999	0.750002	0.262668
	0.916668	0.833332	0.350811
	0.749998	0.750001	0.262668
	0	0	0
	0	0	0
	0	0	0
	0	0	0
	0	0	0
	0	0	0
	0	0	0
	0	0	0
	0	0	0
	0	0	0
	0	0	0
	0	0	0
	0	0	0
	0	0	0
	0	0	0
	0	0	0
	0	0	0
	0	0	0
	0	0	0
	0	0	0
	0	0	0
	0	0	0
	0	0	0
	0	0	0
	0	0	0
	0	0	0
	0	0	0
	0	0	0
	0	0	0
	0	0	0
	0	0	0
	0	0	0
	0	0	0
	0	0	0
	0	0	0
	0	0	0
	0	0	0
	0	0	0
	0	0	0
	0	0	0
	0	0	0
	0	0	0
	0	0	0
	0	0	0
	0	0	0
	0	0	0
	0	0	0
	0	0	0
	0	0	0
	0	0	0
	0	0	0
	0	0	0
	0	0	0
	0	0	0
	0	0	0
	0	0	0
	0	0	0
	0	0	0
	0	0	0
	0	0	0
	0	0	0
	0	0	0
	0	0	0
	0	0	0

## Sheet: CONTCAR_CoP
CoP\(0\1\1)
1
	9.7462	0	0
	0	7.4523	0
	0	0	25.9641
	Co	P
	24	24
Direct
	0.0131176	0.641269	0.198808
	0.0135904	0.0997472	0.334028
	0.180583	0.323319	0.280717
	0.181258	0.7822	0.416101
	0.0137593	0.820642	0.279731
	0.0141755	0.273404	0.416487
	0.179997	0.149031	0.198416
	0.180924	0.60242	0.335169
	0.346451	0.641267	0.198805
	0.346945	0.09974	0.334012
	0.513901	0.323312	0.280723
	0.514584	0.782186	0.41609
	0.347077	0.820632	0.279732
	0.347483	0.273438	0.416486
	0.513321	0.149031	0.198414
	0.514265	0.60241	0.335174
	0.679781	0.641274	0.198806
	0.680277	0.0997729	0.33402
	0.847276	0.323324	0.280724
	0.84793	0.782178	0.416092
	0.680415	0.820646	0.279731
	0.680863	0.273424	0.416482
	0.846655	0.149021	0.198418
	0.847578	0.602432	0.335182
	0.0140302	0.526763	0.275368
	0.0145574	0.980421	0.419325
	0.179841	0.442467	0.19547
	0.180388	0.896336	0.339493
	0.013313	0.109515	0.249867
	0.0143899	0.563709	0.398526
	0.180269	0.859132	0.216385
	0.180838	0.313317	0.364967
	0.347349	0.526749	0.275361
	0.347918	0.980425	0.419323
	0.513176	0.442462	0.195468
	0.513718	0.896339	0.339486
	0.346644	0.109518	0.249865
	0.347712	0.563705	0.398529
	0.513605	0.859125	0.216383
	0.514175	0.313309	0.364969
	0.680692	0.526745	0.275368
	0.681252	0.980428	0.419322
	0.846519	0.442463	0.195469
	0.847045	0.896351	0.339488
	0.679972	0.10952	0.249866
	0.681048	0.563708	0.398521
	0.84694	0.859123	0.216387
	0.847524	0.313319	0.364966
	0	0	0
	0	0	0
	0	0	0
	0	0	0
	0	0	0
	0	0	0
	0	0	0
	0	0	0
	0	0	0
	0	0	0
	0	0	0
	0	0	0
	0	0	0
	0	0	0
	0	0	0
	0	0	0
	0	0	0
	0	0	0
	0	0	0
	0	0	0
	0	0	0
	0	0	0
	0	0	0
	0	0	0
	0	0	0
	0	0	0
	0	0	0
	0	0	0
	0	0	0
	0	0	0
	0	0	0
	0	0	0
	0	0	0
	0	0	0
	0	0	0
	0	0	0
	0	0	0
	0	0	0
	0	0	0
	0	0	0
	0	0	0
	0	0	0
	0	0	0
	0	0	0
	0	0	0
	0	0	0
	0	0	0
	0	0	0

## Sheet: CONTCAR_CoPi
Co3(PO4)2\(0\0\1)
1
	11.8055	0	0
	0	9.4679	0
	0	0	28.3926
	Co	P	O
	24	12	52
Direct
	0.253194	0.231794	0.288512
	0.127289	0.962272	0.213222
	0.104967	0.313156	0.428183
	0.206142	0.955279	0.446205
	0.47445	0.273224	0.19452
	0.383337	0.46855	0.369625
	0.754646	0.231815	0.290705
	0.627964	0.967793	0.213153
	0.585137	0.21323	0.403502
	0.778496	0.0342587	0.465878
	0.974276	0.27575	0.197075
	0.879472	0.472176	0.374092
	0.25625	0.728219	0.291603
	0.123884	0.471495	0.210781
	0.0846389	0.696506	0.396581
	0.24497	0.589953	0.450215
	0.475245	0.776526	0.197875
	0.388796	0.99326	0.372426
	0.752563	0.731369	0.291096
	0.625984	0.467821	0.21064
	0.62093	0.845441	0.430107
	0.676158	0.50303	0.452072
	0.972407	0.776381	0.195405
	0.892377	0.976428	0.370264
	0.375491	0.022947	0.250721
	0.349375	0.237751	0.451905
	0.131815	0.442783	0.329887
	0.871416	0.0225542	0.248058
	0.870547	0.220591	0.439743
	0.631194	0.452296	0.324882
	0.368516	0.520845	0.246756
	0.394076	0.723777	0.440268
	0.139498	0.952075	0.327414
	0.872189	0.524342	0.249849
	0.87418	0.724322	0.452915
	0.639127	0.953092	0.33232
	0.261336	0.0838862	0.230464
	0.221383	0.164587	0.440377
	0.244466	0.36963	0.34684
	0.388177	0.0846449	0.300845
	0.109957	0.494837	0.444814
	0.120187	0.39323	0.278109
	0.138681	0.111704	0.322898
	0.363599	0.356514	0.241573
	0.334529	0.404397	0.437959
	0.0899626	0.34478	0.165037
	0.0342057	0.385991	0.361544
	0.416204	0.174646	0.404781
	0.473991	0.0762702	0.217969
	0.760687	0.0924946	0.227761
	0.876932	0.172759	0.387048
	0.743314	0.386956	0.345722
	0.880518	0.0743277	0.299265
	0.599605	0.345099	0.449687
	0.624348	0.375811	0.275546
	0.644934	0.1162	0.335662
	0.870714	0.359384	0.24615
	0.830762	0.380057	0.439639
	0.591452	0.344336	0.163932
	0.533932	0.395615	0.356802
	-0.0114585	0.210581	0.464032
	0.97452	0.0754671	0.217698
	0.257866	0.591989	0.227057
	0.384458	0.663919	0.388388
	0.25337	0.88843	0.347107
	0.377288	0.570552	0.298366
	0.166477	0.763734	0.4499
	0.125563	0.871578	0.279128
	0.141533	0.606962	0.334975
	0.37402	0.857904	0.248242
	0.36926	0.889811	0.438076
	0.0926654	0.841702	0.165633
	0.0467281	0.899992	0.363236
	0.51693	0.708137	0.459778
	0.471371	0.575306	0.216706
	0.759082	0.588079	0.229644
	0.736862	0.695636	0.445761
	0.750277	0.878027	0.350615
	0.88425	0.581476	0.300599
	0.643839	0.0442533	0.439481
	0.625974	0.895945	0.281312
	0.633652	0.612912	0.3225
	0.865532	0.858048	0.243545
	0.884648	0.894604	0.442119
	0.593586	0.842728	0.166985
	0.541947	0.89903	0.365337
	0.920767	0.659901	0.402157
	0.971598	0.578599	0.217624
	0	0	0
	0	0	0
	0	0	0
	0	0	0
	0	0	0
	0	0	0
	0	0	0
	0	0	0
	0	0	0
	0	0	0
	0	0	0
	0	0	0
	0	0	0
	0	0	0
	0	0	0
	0	0	0
	0	0	0
	0	0	0
	0	0	0
	0	0	0
	0	0	0
	0	0	0
	0	0	0
	0	0	0
	0	0	0
	0	0	0
	0	0	0
	0	0	0
	0	0	0
	0	0	0
	0	0	0
	0	0	0
	0	0	0
	0	0	0
	0	0	0
	0	0	0
	0	0	0
	0	0	0
	0	0	0
	0	0	0
	0	0	0
	0	0	0
	0	0	0
	0	0	0
	0	0	0
	0	0	0
	0	0	0
	0	0	0
	0	0	0
	0	0	0
	0	0	0
	0	0	0
	0	0	0
	0	0	0
	0	0	0
	0	0	0
	0	0	0
	0	0	0
	0	0	0
	0	0	0
	0	0	0
	0	0	0
	0	0	0
	0	0	0
	0	0	0
	0	0	0
	0	0	0
	0	0	0
	0	0	0
	0	0	0
	0	0	0
	0	0	0
	0	0	0
	0	0	0
	0	0	0
	0	0	0
	0	0	0
	0	0	0
	0	0	0
	0	0	0
	0	0	0
	0	0	0
	0	0	0
	0	0	0
	0	0	0
	0	0	0
	0	0	0
	0	0	0

## Sheet: CONTCAR_MnO2
MnO2\(3)\(1\0\0)
1
	9.1232	0	0
	0	9.1807	0
	0	0	24.2874
	Mn	O
	16	32
Direct
	0.0590999	0.635557	0.253652
	0.0466142	0.634819	0.372557
	0.127523	0.365156	0.215719
	0.115031	0.364504	0.334597
	0.296753	0.865133	0.215771
	0.308965	0.864481	0.334658
	0.365127	0.135498	0.253651
	0.377269	0.134923	0.372543
	0.5591	0.635557	0.253652
	0.546614	0.634819	0.372557
	0.627523	0.365156	0.215719
	0.615031	0.364504	0.334597
	0.796753	0.865133	0.215771
	0.808965	0.864481	0.334658
	0.865128	0.135498	0.253651
	0.877269	0.134923	0.372543
	0.394268	0.759527	0.26564
	0.40177	0.751907	0.387948
	0.272253	0.247994	0.200295
	0.279856	0.240382	0.322612
	0.151898	0.748131	0.200312
	0.144227	0.74038	0.322682
	0.0298399	0.259586	0.265586
	0.0222087	0.252065	0.387862
	0.22107	0.986584	0.265629
	0.245481	0.9901	0.38776
	0.428475	0.00987019	0.200482
	0.45312	0.013332	0.322776
	0.203082	0.486647	0.265581
	0.178684	0.490153	0.387686
	0.495814	0.509984	0.200458
	0.470971	0.513287	0.322723
	0.894268	0.759527	0.26564
	0.90177	0.751907	0.387948
	0.772253	0.247994	0.200296
	0.779856	0.240382	0.322612
	0.651898	0.748131	0.200312
	0.644227	0.74038	0.322682
	0.52984	0.259586	0.265586
	0.522209	0.252065	0.387862
	0.72107	0.986584	0.265629
	0.745481	0.9901	0.38776
	0.928476	0.00987024	0.200482
	0.95312	0.013332	0.322776
	0.703082	0.486647	0.265581
	0.678684	0.490153	0.387686
	0.995814	0.509984	0.200458
	0.970971	0.513287	0.322723
	0	0	0
	0	0	0
	0	0	0
	0	0	0
	0	0	0
	0	0	0
	0	0	0
	0	0	0
	0	0	0
	0	0	0
	0	0	0
	0	0	0
	0	0	0
	0	0	0
	0	0	0
	0	0	0
	0	0	0
	0	0	0
	0	0	0
	0	0	0
	0	0	0
	0	0	0
	0	0	0
	0	0	0
	0	0	0
	0	0	0
	0	0	0
	0	0	0
	0	0	0
	0	0	0
	0	0	0
	0	0	0
	0	0	0
	0	0	0
	0	0	0
	0	0	0
	0	0	0
	0	0	0
	0	0	0
	0	0	0
	0	0	0
	0	0	0
	0	0	0
	0	0	0
	0	0	0
	0	0	0
	0	0	0
	0	0	0

## Sheet: CONTCAR_PO43-@MnO2
Generated by VASPKIT code
1
9.1232004165999996 0.0000000000000000 0.0000000000	0	0
0.0000000000000000 9.1807003021000000 0.0000000000	0	0
0.0000000000000000 0.0000000000000000 24.2873992919	9999	99
Mn O P
16 36 1
Selective dynamics
Direct
0.0590999980000007 0.6355599760000032 0.2536500100000012	F	F	F
0.0187604973791600 0.6079412083324947 0.3843041605927732	T	T	T
0.1275199950000001 0.3651599880000020 0.2157199979999973	F	F	F
0.1182796198849436 0.3654134859596382 0.3312299638201214	T	T	T
0.2967500090000001 0.8651300069999976 0.2157700059999996	F	F	F
0.2930312779368275 0.8560688532191177 0.3332030021063388	T	T	T
0.3651300069999976 0.1354999989999968 0.2536500100000012	F	F	F
0.3658623535517656 0.1298038364775459 0.3714270525217162	T	T	T
0.5590999719999985 0.6355599760000032 0.2536500100000012	F	F	F
0.5446785681589422 0.6431156444943791 0.3691040237013019	T	T	T
0.6275200250000026 0.3651599880000020 0.2157199979999973	F	F	F
0.6039223359370045 0.3616905208667924 0.3356902121489460	T	T	T
0.7967500090000001 0.8651300069999976 0.2157700059999996	F	F	F
0.8168671831976855 0.8781159554060087 0.3330722451336633	T	T	T
0.8651300069999976 0.1354999989999968 0.2536500100000012	F	F	F
0.8667602939832714 0.1497473869227443 0.3798511321450953	T	T	T
0.3942700030000026 0.7595300079999987 0.2656399910000005	F	F	F
0.4024903022495165 0.7490214763688114 0.3889138549601957	T	T	T
0.2722499970000030 0.2479899969999977 0.2002999930000016	F	F	F
0.2849082299899721 0.2416537270312729 0.3192286086894331	T	T	T
0.1518999930000007 0.7481300230000016 0.2003100069999988	F	F	F
0.1436498281993682 0.7320629864756357 0.3226793854647027	T	T	T
0.0298400000000001 0.2595900000000029 0.2655900119999970	F	F	F
0.0458438919124784 0.2393039729622075 0.3784910276120022	T	T	T
0.2210700059999979 0.9865800139999976 0.2656300069999986	F	F	F
0.2372737578609601 0.9834997925323149 0.3861833789134670	T	T	T
0.4284799989999968 0.0098699999999994 0.2004799990000024	F	F	F
0.4467060095354501 0.0112948647435722 0.3227228253796859	T	T	T
0.2030799979999998 0.4866499899999965 0.2655799979999998	F	F	F
0.1816759365240223 0.4914687256914926 0.3831008613562393	T	T	T
0.4958100019999989 0.5099800229999971 0.2004600019999998	F	F	F
0.4674384081212812 0.5208867516920251 0.3195888586589539	T	T	T
0.8942700030000026 0.7595300079999987 0.2656399910000005	F	F	F
0.9149910063832943 0.7717527703847482 0.3834988720794376	T	T	T
0.7722499970000030 0.2479899969999977 0.2002999930000016	F	F	F
0.7747653799250156 0.2499054281501720 0.3259415651471190	T	T	T
0.6518999930000007 0.7481300230000016 0.2003100069999988	F	F	F
0.6495453026424186 0.7393029345999608 0.3229910497940886	T	T	T
0.5298399930000031 0.2595900000000029 0.2655900119999970	F	F	F
0.5105177126239634 0.2471083781814363 0.3874461466812095	T	T	T
0.7210699919999968 0.9865800139999976 0.2656300069999986	F	F	F
0.7388535139080986 0.9954155864391739 0.3846438685844455	T	T	T
0.9284800289999993 0.0098699999999994 0.2004799990000024	F	F	F
0.9474068074633203 0.0261768714784650 0.3211801818956289	T	T	T
0.7030799979999998 0.4866499899999965 0.2655799979999998	F	F	F
0.6412573162449766 0.4970966178889552 0.3942995658785061	T	T	T
0.9958099720000035 0.5099800229999971 0.2004600019999998	F	F	F
0.9650907864220555 0.5073165139684072 0.3235823273829871	T	T	T
0.0834411538392986 0.3063435072515278 0.4760544959621366	T	T	T
0.8226250723133943 0.2517475432315492 0.4425418188500002	T	T	T
0.8603100193305316 0.4004488283666054 0.5300081021091870	T	T	T
0.9262419211910449 0.5154115741246638 0.4392611796147012	T	T	T
0.9256133040050192 0.3646873057253310 0.4749435259048218	T	T	T
0.00000000E+00 0.00000000E+00 0.00000000E+00
0.00000000E+00 0.00000000E+00 0.00000000E+00
0.00000000E+00 0.00000000E+00 0.00000000E+00
0.00000000E+00 0.00000000E+00 0.00000000E+00
0.00000000E+00 0.00000000E+00 0.00000000E+00
0.00000000E+00 0.00000000E+00 0.00000000E+00
0.00000000E+00 0.00000000E+00 0.00000000E+00
0.00000000E+00 0.00000000E+00 0.00000000E+00
0.00000000E+00 0.00000000E+00 0.00000000E+00
0.00000000E+00 0.00000000E+00 0.00000000E+00
0.00000000E+00 0.00000000E+00 0.00000000E+00
0.00000000E+00 0.00000000E+00 0.00000000E+00
0.00000000E+00 0.00000000E+00 0.00000000E+00
0.00000000E+00 0.00000000E+00 0.00000000E+00
0.00000000E+00 0.00000000E+00 0.00000000E+00
0.00000000E+00 0.00000000E+00 0.00000000E+00
0.00000000E+00 0.00000000E+00 0.00000000E+00
0.00000000E+00 0.00000000E+00 0.00000000E+00
0.00000000E+00 0.00000000E+00 0.00000000E+00
0.00000000E+00 0.00000000E+00 0.00000000E+00
0.00000000E+00 0.00000000E+00 0.00000000E+00
0.00000000E+00 0.00000000E+00 0.00000000E+00
0.00000000E+00 0.00000000E+00 0.00000000E+00
0.00000000E+00 0.00000000E+00 0.00000000E+00
0.00000000E+00 0.00000000E+00 0.00000000E+00
0.00000000E+00 0.00000000E+00 0.00000000E+00
0.00000000E+00 0.00000000E+00 0.00000000E+00
0.00000000E+00 0.00000000E+00 0.00000000E+00
0.00000000E+00 0.00000000E+00 0.00000000E+00
0.00000000E+00 0.00000000E+00 0.00000000E+00
0.00000000E+00 0.00000000E+00 0.00000000E+00
0.00000000E+00 0.00000000E+00 0.00000000E+00
0.00000000E+00 0.00000000E+00 0.00000000E+00
0.00000000E+00 0.00000000E+00 0.00000000E+00
0.00000000E+00 0.00000000E+00 0.00000000E+00
0.00000000E+00 0.00000000E+00 0.00000000E+00
0.00000000E+00 0.00000000E+00 0.00000000E+00
0.00000000E+00 0.00000000E+00 0.00000000E+00
0.00000000E+00 0.00000000E+00 0.00000000E+00
0.00000000E+00 0.00000000E+00 0.00000000E+00
0.00000000E+00 0.00000000E+00 0.00000000E+00
0.00000000E+00 0.00000000E+00 0.00000000E+00
0.00000000E+00 0.00000000E+00 0.00000000E+00
0.00000000E+00 0.00000000E+00 0.00000000E+00
0.00000000E+00 0.00000000E+00 0.00000000E+00
0.00000000E+00 0.00000000E+00 0.00000000E+00
0.00000000E+00 0.00000000E+00 0.00000000E+00
0.00000000E+00 0.00000000E+00 0.00000000E+00
0.00000000E+00 0.00000000E+00 0.00000000E+00
0.00000000E+00 0.00000000E+00 0.00000000E+00
0.00000000E+00 0.00000000E+00 0.00000000E+00
0.00000000E+00 0.00000000E+00 0.00000000E+00
0.00000000E+00 0.00000000E+00 0.00000000E+00

## Sheet: CoOOH for MD_final
CONTCAR\(2)
1
	11.3978	0	0
	-5.6989	9.87078	0
	0	0	38.0494
	Co	H	O	K	Cl
	16	109	80	1	1
Direct
	0.0593551	0.0417373	0.248073
	0.322568	0.0465444	0.250956
	0.562114	0.0547488	0.201018
	0.823595	0.046877	0.200949
	0.0642609	0.298837	0.203631
	0.314274	0.300055	0.245561
	0.571023	0.304726	0.201283
	0.819537	0.299927	0.202637
	0.0607927	0.550764	0.251356
	0.304877	0.550082	0.202637
	0.553967	0.54242	0.20116
	0.811455	0.539708	0.204063
	0.0608713	0.788822	0.203235
	0.305817	0.792112	0.203537
	0.558012	0.802751	0.197911
	0.821668	0.799204	0.201538
	0.0195112	0.96635	0.177006
	0.265226	0.964461	0.176735
	0.438951	0.859283	0.14797
	0.758512	0.856241	0.148215
	0.964528	0.153207	0.150743
	0.755673	0.42885	0.0923119
	0.545132	0.154867	0.148078
	0.76937	0.165145	0.151945
	-0.0199295	0.452959	0.164673
	0.192075	0.433209	0.154251
	0.55509	0.423178	0.149032
	0.728998	0.421132	0.135341
	0.957556	0.638188	0.146105
	0.136059	0.612235	0.176981
	0.450188	0.60633	0.147929
	0.780891	0.637595	0.150914
	0.86904	0.718031	0.31075
	0.651193	0.682005	0.306204
	0.821466	0.408668	0.426264
	0.558988	0.743086	0.29323
	0.624394	0.709612	0.251739
	0.0145147	0.514195	0.385186
	0.0266307	0.294418	0.452934
	0.642282	0.934066	0.331626
	0.640378	0.653379	0.533672
	0.766831	0.755203	0.554567
	0.693051	0.367949	0.364773
	0.757651	0.29644	0.346183
	0.350105	0.396195	0.315352
	0.429628	0.522584	0.28851
	0.209261	0.754405	0.408166
	0.306497	0.697052	0.404089
	0.612585	0.431464	0.279256
	0.738589	0.574751	0.321388
	0.555867	0.429087	0.438333
	0.638931	0.594594	0.436528
	0.523657	0.160919	0.447831
	0.609074	0.285184	0.468744
	0.611098	0.311679	0.29537
	0.375353	0.0406766	0.313946
	0.0569353	0.699335	0.313476
	0.141312	0.851654	0.300144
	0.245868	0.581107	0.570198
	0.393679	0.662233	0.587278
	0.89396	0.0672777	0.427614
	0.797146	0.00965388	0.349515
	-0.00398748	0.338859	0.486657
	0.641281	0.463155	0.578238
	0.16121	0.342643	0.548781
	0.16531	0.22264	0.529166
	0.516748	0.410687	0.345571
	0.492482	0.387822	0.385214
	0.223467	0.891638	0.350681
	0.348963	0.983287	0.375121
	0.781536	0.229333	0.275647
	0.692038	0.0945541	0.293473
	0.41885	1.24891	0.540626
	0.306316	1.11697	0.523139
	1.02524	0.807919	0.412243
	0.997035	0.680302	0.437678
	0.664913	0.647505	0.384565
	0.649794	0.775105	0.392942
	0.687601	1.2051	0.583487
	0.617321	0.129982	0.616464
	1.00372	0.361441	0.586707
	0.978729	0.389842	0.551493
	0.158415	0.249595	0.3449
	-0.0694397	0.217955	0.330576
	0.246007	0.974389	0.477071
	0.244759	0.90949	0.441662
	0.47926	-0.0639549	0.29336
	0.598752	-0.0652842	0.27065
	-0.00641096	0.964682	0.563199
	-0.0480306	0.962523	0.525128
	0.0450059	0.0504694	0.463389
	0.0378634	-0.0958207	0.468928
	0.886871	0.852101	0.384693
	0.335387	0.18076	0.422534
	0.256782	0.560537	0.29503
	0.316395	0.696172	0.278804
	0.584707	0.0302951	0.511878
	0.507594	0.113241	0.516395
	0.60076	0.329636	0.597372
	0.991651	0.871239	0.356994
	0.491042	0.72796	0.526004
	0.53745	0.729992	0.488324
	-0.0387402	0.44775	0.447434
	0.608986	0.965732	0.452263
	0.460425	0.901901	0.46289
	0.228755	0.524545	0.37781
	0.363951	0.509395	0.385708
	0.852243	0.439019	0.520753
	0.756486	0.275653	0.524372
	0.843092	0.645928	0.527752
	0.879662	0.611799	0.49339
	0.0266577	0.504965	0.344678
	0.871895	0.491536	0.287782
	0.689552	0.120451	0.408425
	0.694614	0.00412701	0.389546
	0.243929	0.923359	0.559068
	0.136306	0.831223	0.528641
	-0.00667898	0.315896	0.362468
	0.268695	0.237281	0.393946
	0.0193625	0.159718	0.406653
	1.22817	1.16811	0.33591
	0.46147	0.986062	0.565946
	0.386366	0.850713	0.583319
	0.579742	0.628946	0.589433
	0.494059	0.517333	0.612747
	0.147677	0.951764	0.228006
	0.983326	0.868992	0.173378
	0.398998	0.965269	0.22707
	0.221787	0.864467	0.172655
	0.650407	0.966299	0.224631
	0.464023	0.876812	0.172563
	0.886261	0.947195	0.228485
	0.727984	0.879787	0.170286
	0.146756	0.22633	0.22912
	0.986375	0.123784	0.174141
	0.420828	0.228834	0.230395
	0.722327	0.463044	0.112813
	0.645043	0.210546	0.22535
	0.497517	0.139264	0.170929
	0.897383	0.207716	0.227818
	0.734565	0.129339	0.175512
	0.140388	0.461567	0.227777
	0.967384	0.362582	0.168638
	0.387652	0.464736	0.225475
	0.22174	0.393522	0.171959
	0.644333	0.466595	0.227068
	0.490918	0.392205	0.168283
	0.896529	0.463005	0.228981
	0.735412	0.383982	0.175688
	0.1456	0.70963	0.22893
	0.975353	0.631968	0.171887
	0.398622	0.723773	0.227773
	0.23456	0.637799	0.175064
	0.637126	0.715347	0.224456
	0.478094	0.633948	0.17227
	0.892057	0.713995	0.229027
	0.738605	0.633279	0.173352
	0.774315	0.67217	0.322835
	0.319173	0.252918	0.416544
	0.57369	0.666788	0.289465
	0.0716639	0.50931	0.366916
	0.0550328	0.377598	0.465943
	0.715299	0.657266	0.547468
	0.747255	0.328096	0.369115
	0.341839	0.434405	0.292454
	0.303531	0.778394	0.406464
	0.626554	0.401944	0.301312
	0.577486	0.509632	0.452307
	0.604826	0.249339	0.446228
	0.384274	0.00380242	0.291011
	0.0844149	0.792173	0.319532
	0.333708	0.671543	0.569325
	0.9919	0.136151	0.430805
	0.560361	0.380243	0.587766
	0.20235	0.32011	0.529858
	0.547862	0.455544	0.368136
	0.294886	0.983887	0.355568
	0.768538	0.190721	0.298709
	0.393638	1.19739	0.518326
	1.05594	0.777319	0.432897
	0.706592	0.733428	0.398438
	0.694782	0.218892	0.610182
	1.05437	0.427112	0.568774
	0.23434	0.237918	0.351875
	0.308149	0.962095	0.460452
	0.550949	-0.0887129	0.292768
	-0.0779846	0.966911	0.549699
	0.0429277	-0.0160044	0.480051
	0.696063	-0.0527743	0.35392
	0.232527	0.629445	0.290018
	0.575874	0.0936291	0.52891
	0.97899	0.888099	0.380601
	0.521666	0.677917	0.510303
	-0.0969891	0.483563	0.437949
	0.54251	0.908294	0.470613
	0.294719	0.522136	0.396015
	0.848614	0.349089	0.523624
	0.907385	0.616698	0.518792
	0.962944	0.521873	0.296848
	0.695919	0.0457294	0.414545
	0.182829	0.920367	0.539621
	-0.0317088	0.225562	0.355922
	0.240259	0.13281	0.274472
	0.408162	0.946698	0.586806
	0.522722	0.611733	0.609035
	0.322269	0.438005	0.468114
	0.966181	1.02377	0.299628
	0.00026574	0.00368332	0.00343328
	-0.00351733	0.00166023	-0.00209225
	0.00058075	-3.44974e-05	0.000937478
	-0.00200403	-0.00141316	-3.36856e-05
	0.00203758	-0.00382945	0.000496067
	-0.00207899	0.0013499	-0.00187504
	-0.00134257	-0.000982196	-0.000861104
	-0.000957746	0.000246253	0.000789807
	0.00303107	-0.00147564	0.000559788
	-0.00127233	0.0015415	-0.00122438
	0.00173482	0.000835141	-0.00284814
	-0.00186588	-0.000209893	0.00189057
	0.00395671	0.00217683	0.000719723
	-0.00323633	-0.00162386	0.00108029
	0.000390132	0.00257112	2.19207e-05
	0.00110957	0.000554305	-0.00175153
	0.0136643	-0.00462661	6.19727e-05
	0.00114678	-0.00358275	-0.00302276
	0.0121542	0.00153966	-0.0231391
	-0.0230432	-0.00555297	0.00193174
	0.00998828	-0.0298926	0.0046922
	0.013254	0.00227757	0.0333634
	0.00139876	0.0114138	0.0277978
	-0.0185516	-0.0177604	0.0161482
	0.0104218	-0.00152504	0.0107822
	0.00266797	-0.00518749	-0.00336781
	0.00532236	0.0126411	0.0130631
	0.0194967	-0.015879	0.0109516
	0.00455292	0.00910489	-0.00262254
	0.0368167	0.015126	0.0181813
	0.00213999	-0.00997292	0.0169133
	0.0196041	0.0113638	0.00052896
	-0.041925	0.0133947	-0.00145195
	0.0270307	-0.00989571	0.00438127
	0.0125234	-0.0248694	-0.0105188
	-0.00606001	0.0244657	-0.0195995
	0.00839296	0.00465494	0.00148993
	-0.00422461	-0.0105824	-0.0143484
	-0.00646704	0.0180769	0.00494536
	-0.0250339	0.00954412	-0.0213063
	-0.00793672	-0.0124414	0.0195781
	-0.0025617	0.0166616	0.00441211
	0.00487964	0.00416336	-0.0122849
	0.00988598	0.00141885	-0.027567
	-0.00369189	0.0112452	0.0182703
	-0.0116691	-0.00585724	0.0247811
	0.010788	0.00378661	-0.00164127
	-0.0219389	-0.0179358	-0.0119283
	0.00386929	0.009499	-0.0216048
	-0.00422995	0.00890025	0.0320194
	0.0406358	-0.00651204	-0.00428106
	-0.00158449	-0.00600456	-0.0133725
	-0.0125515	-0.0235391	0.0243767
	-0.0218543	-0.0107047	0.0053299
	0.00946815	-0.0316817	-0.00464296
	0.00798452	-0.0106882	-0.00372029
	0.0233006	-0.0187491	0.0129973
	0.014525	0.00412159	0.00597341
	-0.0155672	0.00161811	0.00307372
	0.0220874	-0.013604	-0.000799859
	0.0103107	0.00664416	0.0189326
	-0.00727106	-0.0141652	-0.00262887
	0.00127326	-0.006005	-0.00242492
	0.016594	0.0203775	0.0094663
	0.0032671	0.0012344	0.00920635
	0.013369	-0.00854379	-0.000662572
	0.0113869	-0.0118913	0.0132561
	-0.0231599	0.0132514	-0.0209646
	0.00554243	-0.0151221	0.00188075
	0.0106278	0.0132962	0.017062
	0.0223662	0.00642878	-0.00823399
	-0.0121825	0.0165744	-0.00124951
	-8.15657e-05	-0.0062343	-0.0149496
	-0.00930899	-0.0167417	-0.01221
	0.00469775	-0.00284141	0.0110371
	-0.00799044	-0.0115035	0.000123229
	0.00692293	0.0154121	0.00817613
	-0.0214239	0.00239584	0.0518899
	-0.015953	-0.000208995	-0.00885296
	-0.00307339	0.00108576	0.0125854
	0.0105358	0.0213717	0.0187617
	-0.00494948	-0.00162838	0.0158439
	0.0167829	-0.000851297	-0.00528062
	-0.00333126	-0.0111861	-0.0234346
	-0.00722149	-0.0282089	-0.00201922
	0.0103283	0.00505853	0.00895936
	0.0117725	0.0054689	0.00188827
	0.00617122	-0.00927837	-0.0346811
	0.0149508	0.00296559	-0.0054042
	-0.0200967	-0.000196383	-0.00508115
	0.000590805	-0.00341673	0.0115329
	-0.0122263	0.0174805	-0.00998864
	0.00332565	-0.0076414	0.046244
	-0.0230665	-0.0213309	-0.00796158
	-0.00348376	-0.0319254	-0.006491
	0.0408386	0.0202615	0.00751661
	-0.00407906	0.022877	0.00313596
	0.0136733	-0.003977	-0.0186688
	0.000569604	0.00386679	-0.00594052
	0.00959049	0.000408724	-0.0100929
	-0.00433999	0.0221502	-0.00630471
	-0.0188674	0.0182753	0.0118437
	-0.0127266	-0.0198377	0.00285531
	-0.0104732	-0.00237137	0.00688076
	-0.00213045	-0.0108798	0.00187056
	0.0155618	0.000765118	0.00168673
	-0.010854	0.00576263	-0.0193513
	0.0115092	-0.00142833	0.0124198
	-0.0126605	0.00731953	0.0115725
	0.017267	0.00296231	-0.00552421
	-0.00910589	-0.0182984	-0.00885913
	-0.0155182	0.00101854	-0.0147714
	0.00714655	0.0116687	-0.023976
	-0.012113	-0.00795346	0.0153563
	-0.00316317	0.0031484	0.00942512
	-0.00941117	-0.00617429	-0.0143934
	0.00414365	0.0200799	-0.0281405
	0.00232929	0.00821337	-0.0192128
	-0.000903049	0.0116133	-0.0225271
	-0.00434968	0.00205455	0.00201973
	-0.0158891	0.0130685	0.0166102
	0.0313841	-0.0102379	-0.00433683
	-0.0318314	0.000579439	0.000946556
	0.0188092	-0.0345798	-0.00977466
	-0.00124486	-0.014639	-0.0184663
	0.00516114	0.00291169	0.00952167
	-0.00286643	-0.000304901	0.000936037
	-0.00358976	-0.00465229	-0.000535151
	-0.000592728	-0.00548078	-0.00218629
	-0.000982577	-0.00343046	-0.00147815
	0.00262106	0.0011985	-0.00642489
	0.000131477	-0.00249887	0.00104186
	-0.00533981	0.00184618	-0.00489686
	0.00474916	0.000770263	-0.00174273
	-0.000958367	-0.00965616	0.00735476
	-0.00698843	0.00411412	-0.0048623
	0.00220179	0.0114745	-0.00297588
	0.00019061	-2.8295e-05	-0.0059858
	-7.99488e-05	-0.0072932	0.00646339
	0.000937463	-0.00362129	0.00235169
	0.00622946	0.00468749	0.00428704
	0.00134469	-0.000536232	0.00551971
	-0.00142065	-0.00228933	-0.00185329
	-0.00293903	-0.00501617	0.00567515
	0.00805255	-0.00856716	0.00421363
	-0.00236398	-0.00198329	-1.56114e-05
	-0.00174461	-0.000604342	-0.00299516
	-0.00334989	-0.00212139	-0.00817514
	0.000209222	-0.000277131	-0.00041337
	0.00276714	-0.00456302	-0.000691951
	0.00361075	-0.00174085	-0.00323143
	0.00164132	0.00125441	0.00472604
	0.00372087	0.00658037	0.000930107
	-0.00197635	0.00332496	0.00130084
	0.00230227	0.00137209	-0.00754604
	0.00335579	-0.000798828	-0.00279198
	-0.00272744	0.00825178	0.00350411
	-0.00326021	0.00336282	-0.000650052
	0.00503395	-0.00286306	0.00270458
	-0.0051817	-0.00341053	0.000715358
	0.00494893	-0.00142015	-0.000525584
	0.00212171	-0.00160062	0.00434288
	0.00336345	0.00943766	-0.00394013
	-0.00383149	-0.000899653	0.00270326
	0.0013619	-0.00219055	-0.00250565
	-0.000366508	-0.00294419	-0.000958566
	-0.00014835	0.00163728	-0.00465187
	-0.000730327	-0.00201218	0.00360951
	-0.00593708	0.00574141	-0.00265612
	0.00120361	-0.00154525	0.00579289
	-0.00276479	0.00870505	0.00417099
	-0.000442745	0.00191914	-0.00433268
	0.000252552	0.00245753	-0.00733568
	-0.00842347	-0.0040218	-0.00169928
	-0.00781686	0.00193821	0.00128041
	-0.00206715	-0.00349432	-0.00220577
	0.00338678	-0.00151113	0.00713516
	0.00626086	-0.00656849	4.54179e-05
	0.00083067	0.00248705	-0.00210183
	0.00163723	0.00126012	-0.00589969
	-0.00687871	0.00330559	-0.00742912
	0.000798331	-0.00873089	0.00350013
	0.00664111	0.00676905	0.00198701
	-5.94132e-05	0.000848978	-0.00213118
	-0.00111867	0.00200003	-0.0060819
	-0.0034342	0.00467047	-0.0016554
	0.00402914	0.0042755	-0.0014548
	0.000526446	-0.00242134	0.00644695
	-0.00652104	0.00571014	8.61699e-05
	0.00116672	-0.00372943	0.00101987
	-0.00648364	0.00197431	0.00319767
	0.00157883	-0.00500804	0.00726014
	-7.21977e-05	0.00195574	0.00206046
	0.00543752	-0.00628484	0.000727974
	0.0028441	-0.00215063	0.00406594
	-0.00121914	0.000975057	0.00359526
	0.00408027	-0.00241306	0.00117631
	-0.000368932	-0.00147849	0.000290736
	-0.000392476	0.00419619	0.0045886
	0.00637442	-0.000427216	-0.00251131
	-0.00347207	0.00349395	-0.0053639
	0.00122289	-0.00293785	0.00721816
	0.000853325	0.00295464	-0.00156505
	5.86517e-05	-0.00687938	-0.00124668
	-0.0102498	0.00230011	0.00323104
	0.00229276	0.00173179	-0.00304807
	0.00117261	-0.00240358	-0.00333814
1
1
	0.270868	-0.00175644	-0.00166688	0.272579
	0.059565	0.0421105	0.248163
	0.322343	0.0467126	0.250901
	0.562163	0.0547453	0.201043
	0.823347	0.0467338	0.200948
	0.0642457	0.298449	0.203644
	0.31416	0.300191	0.245512
	0.570856	0.304627	0.20126
	0.819465	0.299952	0.202657
	0.0609839	0.550614	0.251371
	0.304843	0.550238	0.202604
	0.554161	0.542505	0.201086
	0.811281	0.539687	0.204113
	0.0613287	0.789042	0.203254
	0.30545	0.791948	0.203566
	0.558177	0.803011	0.197912
	0.821793	0.799261	0.201492
	0.0204756	0.965881	0.177007
	0.265145	0.964098	0.176656
	0.440096	0.859439	0.147362
	0.756209	0.855678	0.148265
	0.96389	0.150179	0.150866
	0.756951	0.429081	0.0931887
	0.545833	0.156023	0.148808
	0.766842	0.163346	0.15237
	0.980908	0.452804	0.164956
	0.192046	0.432684	0.154162
	0.556198	0.424458	0.149376
	0.729904	0.419523	0.135629
	0.958417	0.639111	0.146036
	0.140055	0.613768	0.177458
	0.44987	0.605319	0.148373
	0.783187	0.638746	0.150928
	0.86604	0.719388	0.310712
	0.653063	0.681002	0.306319
	0.821305	0.406148	0.425988
	0.559696	0.745565	0.292714
	0.625367	0.710084	0.251778
	0.013608	0.513123	0.384809
	0.026979	0.296249	0.453064
	0.640569	0.935033	0.331066
	0.639051	0.652119	0.534187
	0.76745	0.756891	0.554683
	0.69369	0.36837	0.36445
	0.75859	0.296584	0.345458
	0.350351	0.397334	0.315832
	0.428308	0.521991	0.289161
	0.210399	0.754789	0.408122
	0.303663	0.695235	0.403775
	0.613406	0.432426	0.278689
	0.738668	0.575653	0.32223
	0.559102	0.428427	0.43822
	0.638488	0.593986	0.436177
	0.521363	0.158534	0.448471
	0.606615	0.2841	0.468884
	0.610324	0.30847	0.295248
	0.375512	0.0395938	0.313848
	0.0580299	0.697436	0.313818
	0.142795	0.852071	0.300301
	0.244584	0.581271	0.570278
	0.394928	0.660855	0.587257
	0.895201	0.0679508	0.428111
	0.795791	0.00821882	0.349446
	0.99582	0.338251	0.486594
	0.643769	0.46522	0.578487
	0.161559	0.342768	0.549023
	0.16605	0.221775	0.529148
	0.517145	0.409483	0.345919
	0.491122	0.389164	0.384663
	0.223187	0.890106	0.350731
	0.350569	0.984634	0.375569
	0.783824	0.229984	0.275431
	0.691808	0.0962332	0.29344
	0.418527	0.248282	0.540233
	0.304651	0.115274	0.522818
	0.0255069	0.807631	0.412533
	0.995751	0.679136	0.437681
	0.666301	0.649067	0.38478
	0.648035	0.775348	0.394306
	0.686191	0.205077	0.583254
	0.617106	0.130092	0.616794
	0.00573029	0.363606	0.5872
	0.978212	0.389677	0.551909
	0.159844	0.249508	0.344761
	0.929701	0.216822	0.32996
	0.243945	0.971531	0.477018
	0.245921	0.910002	0.441897
	0.48057	0.936599	0.29341
	0.598824	0.933776	0.269739
	0.995051	0.964982	0.563057
	0.950196	0.962503	0.524995
	0.0448847	0.0501233	0.463692
	0.0376762	0.90595	0.468666
	0.886776	0.851326	0.385908
	0.332283	0.178599	0.422324
	0.254859	0.557302	0.294859
	0.321004	0.698224	0.279002
	0.585508	0.0326128	0.51196
	0.508593	0.112838	0.515904
	0.601006	0.330028	0.597216
	0.992513	0.87128	0.356729
	0.491783	0.730204	0.525838
	0.536721	0.731844	0.488635
	0.959138	0.445741	0.447509
	0.607947	0.965492	0.452444
	0.459687	0.900798	0.462939
	0.230159	0.524623	0.377854
	0.363291	0.509978	0.3852
	0.853181	0.438874	0.521079
	0.755746	0.276395	0.524676
	0.844757	0.646229	0.527607
	0.877936	0.609945	0.493158
	0.0253477	0.505068	0.34429
	0.873113	0.492718	0.287152
	0.688086	0.119645	0.408828
	0.694496	0.00444597	0.389794
	0.24279	0.922733	0.55869
	0.137687	0.833257	0.527902
	0.993941	0.316728	0.361963
	0.269204	0.238458	0.393354
	0.019085	0.159926	0.406706
	0.22744	0.169436	0.336346
	0.463705	0.985024	0.565832
	0.383603	0.850772	0.583343
	0.579641	0.625443	0.589176
	0.493208	0.51585	0.612262
	0.148277	0.952059	0.228256
	0.983059	0.868961	0.173403
	0.398447	0.964798	0.227056
	0.221458	0.863912	0.172598
	0.650147	0.965952	0.224592
	0.464314	0.876934	0.172394
	0.886146	0.946942	0.228513
	0.727609	0.879974	0.170157
	0.147212	0.226408	0.229074
	0.985802	0.122805	0.174334
	0.420424	0.229251	0.230267
	0.723102	0.464207	0.112734
	0.645058	0.210543	0.225193
	0.497141	0.138525	0.171099
	0.897282	0.207349	0.22788
	0.735349	0.129814	0.175625
	0.140479	0.461512	0.227922
	0.967143	0.36235	0.168589
	0.38714	0.464228	0.225624
	0.222013	0.392654	0.17207
	0.644026	0.466394	0.227068
	0.490735	0.392144	0.168204
	0.896127	0.46279	0.228766
	0.735416	0.383954	0.175677
	0.145612	0.709167	0.228912
	0.975581	0.631792	0.171802
	0.39883	0.7239	0.227897
	0.235219	0.638466	0.175088
	0.637121	0.715684	0.22449
	0.478365	0.634087	0.172072
	0.892311	0.713914	0.228954
	0.738784	0.634115	0.173444
	0.7742	0.672511	0.322818
	0.31947	0.252628	0.416615
	0.573063	0.666443	0.289483
	0.0720261	0.509166	0.366902
	0.0551378	0.377436	0.466058
	0.716072	0.658223	0.547365
	0.746873	0.328005	0.369186
	0.341847	0.434183	0.292388
	0.30335	0.778095	0.406439
	0.626624	0.40211	0.30119
	0.57732	0.509428	0.452401
	0.604595	0.249921	0.446158
	0.384302	0.00364587	0.291164
	0.0846133	0.793055	0.319641
	0.333767	0.671737	0.569211
	0.992047	0.1364	0.430612
	0.559418	0.379835	0.587721
	0.201762	0.320306	0.529892
	0.547503	0.45519	0.368078
	0.295106	0.983734	0.355756
	0.768754	0.190056	0.29871
	0.393837	0.197639	0.518271
	0.056146	0.777447	0.432742
	0.706156	0.733762	0.398243
	0.69441	0.218008	0.610274
	0.0552986	0.427797	0.568826
	0.234377	0.238004	0.351819
	0.308152	0.962297	0.460292
	0.550885	0.91176	0.292725
	0.922585	0.967344	0.549661
	0.0428512	0.98375	0.48022
	0.69578	0.947804	0.353922
	0.23244	0.629067	0.290044
	0.575405	0.0938291	0.528994
	0.978874	0.887592	0.380791
	0.521759	0.678115	0.510357
	0.90317	0.482926	0.437968
	0.54265	0.908076	0.47072
	0.294662	0.522235	0.396109
	0.84885	0.348845	0.523655
	0.907277	0.616548	0.518799
	0.963122	0.522298	0.296969
	0.696457	0.0456861	0.414479
	0.182702	0.920721	0.53948
	0.96825	0.225265	0.356111
	0.240484	0.133109	0.274431
	0.407818	0.946001	0.586773
	0.521939	0.611966	0.60912
	0.322558	0.43818	0.468034
	0.966162	0.0235285	0.29954
	0	0	0
	0	0	0
	0	0	0
	0	0	0
	0	0	0
	0	0	0
	0	0	0
	0	0	0
	0	0	0
	0	0	0
	0	0	0
	0	0	0
	0	0	0
	0	0	0
	0	0	0
	0	0	0
	0	0	0
	0	0	0
	0	0	0
	0	0	0
	0	0	0
	0	0	0
	0	0	0
	0	0	0
	0	0	0
	0	0	0
	0	0	0
	0	0	0
	0	0	0
	0	0	0
	0	0	0
	0	0	0
	0	0	0
	0	0	0
	0	0	0
	0	0	0
	0	0	0
	0	0	0
	0	0	0
	0	0	0
	0	0	0
	0	0	0
	0	0	0
	0	0	0
	0	0	0
	0	0	0
	0	0	0
	0	0	0
	0	0	0
	0	0	0
	0	0	0
	0	0	0
	0	0	0
	0	0	0
	0	0	0
	0	0	0
	0	0	0
	0	0	0
	0	0	0
	0	0	0
	0	0	0
	0	0	0
	0	0	0
	0	0	0
	0	0	0
	0	0	0
	0	0	0
	0	0	0
	0	0	0
	0	0	0
	0	0	0
	0	0	0
	0	0	0
	0	0	0
	0	0	0
	0	0	0
	0	0	0
	0	0	0
	0	0	0
	0	0	0
	0	0	0
	0	0	0
	0	0	0
	0	0	0
	0	0	0
	0	0	0
	0	0	0
	0	0	0
	0	0	0
	0	0	0
	0	0	0
	0	0	0
	0	0	0
	0	0	0
	0	0	0
	0	0	0
	0	0	0
	0	0	0
	0	0	0
	0	0	0
	0	0	0
	0	0	0
	0	0	0
	0	0	0
	0	0	0
	0	0	0
	0	0	0
	0	0	0
	0	0	0
	0	0	0
	0	0	0
	0	0	0
	0	0	0
	0	0	0
	0	0	0
	0	0	0
	0	0	0
	0	0	0
	0	0	0
	0	0	0
	0	0	0
	0	0	0
	0	0	0
	0	0	0
	0	0	0
	0	0	0
	0	0	0
	0	0	0
	0	0	0
	0	0	0
	0	0	0
	0	0	0
	0	0	0
	0	0	0
	0	0	0
	0	0	0
	0	0	0
	0	0	0
	0	0	0
	0	0	0
	0	0	0
	0	0	0
	0	0	0
	0	0	0
	0	0	0
	0	0	0
	0	0	0
	0	0	0
	0	0	0
	0	0	0
	0	0	0
	0	0	0
	0	0	0
	0	0	0
	0	0	0
	0	0	0
	0	0	0
	0	0	0
	0	0	0
	0	0	0
	0	0	0
	0	0	0
	0	0	0
	0	0	0
	0	0	0
	0	0	0
	0	0	0
	0	0	0
	0	0	0
	0	0	0
	0	0	0
	0	0	0
	0	0	0
	0	0	0
	0	0	0
	0	0	0
	0	0	0
	0	0	0
	0	0	0
	0	0	0
	0	0	0
	0	0	0
	0	0	0
	0	0	0
	0	0	0
	0	0	0
	0	0	0
	0	0	0
	0	0	0
	0	0	0
	0	0	0
	0	0	0
	0	0	0
	0	0	0
	0	0	0
	0	0	0
	0	0	0
	0	0	0
	0	0	0
	0	0	0
	0	0	0
	0	0	0
	0	0	0
	0	0	0
	0	0	0
	0	0	0
	0	0	0
	0	0	0
	0	0	0
	0	0	0
	0	0	0
	0	0	0
	0	0	0
	0	0	0
	0	0	0
	0	0	0
	0	0	0
	0	0	0
	0	0	0
	0	0	0
	0	0	0
	0	0	0
	0	0	0
	0	0	0
	0	0	0
	0	0	0
	0	0	0
	0	0	0
	0	0	0
	0	0	0
	0	0	0
	0	0	0
	0	0	0
	0	0	0
	0	0	0
	0	0	0
	0	0	0
	0	0	0
	0	0	0
	0	0	0
	0	0	0
	0	0	0
	0	0	0
	0	0	0
	0	0	0
	0	0	0
	0	0	0
	0	0	0
	0	0	0
	0	0	0
	0	0	0
	0	0	0
	0	0	0
	0	0	0
	0	0	0
	0	0	0
	0	0	0
	0	0	0
	0	0	0
	0	0	0
	0	0	0
	0	0	0
	0	0	0
	0	0	0
	0	0	0
	0	0	0
	0	0	0
	0	0	0
	0	0	0
	0	0	0
	0	0	0
	0	0	0
	0	0	0
	0	0	0
	0	0	0
	0	0	0
	0	0	0
	0	0	0
	0	0	0
	0	0	0
	0	0	0
	0	0	0
	0	0	0
	0	0	0
	0	0	0
	0	0	0
	0	0	0
	0	0	0
	0	0	0
	0	0	0
	0	0	0
	0	0	0
	0	0	0
	0	0	0
	0	0	0
	0	0	0
	0	0	0
	0	0	0
	0	0	0
	0	0	0
	0	0	0
	0	0	0
	0	0	0
	0	0	0
	0	0	0
	0	0	0
	0	0	0
	0	0	0
	0	0	0
	0	0	0
	0	0	0
	0	0	0
	0	0	0
	0	0	0
	0	0	0
	0	0	0
	0	0	0
	0	0	0
	0	0	0
	0	0	0
	0	0	0
	0	0	0
	0	0	0
	0	0	0
	0	0	0
	0	0	0
	0	0	0
	0	0	0
	0	0	0
	0	0	0
	0	0	0
	0	0	0
	0	0	0
	0	0	0
	0	0	0
	0	0	0
	0	0	0
	0	0	0
	0	0	0
	0	0	0
	0	0	0
	0	0	0
	0	0	0
	0	0	0
	0	0	0
	0	0	0
	0	0	0
	0	0	0
	0	0	0
	0	0	0
	0	0	0
	0	0	0
	0	0	0
	0	0	0
	0	0	0
	0	0	0
	0	0	0
	0	0	0
	0	0	0
	0	0	0
	0	0	0
	0	0	0
	0	0	0
	0	0	0
	0	0	0
	0	0	0
	0	0	0
	0	0	0
	0	0	0
	0	0	0
	0	0	0
	0	0	0
	0	0	0
	0	0	0
	0	0	0
	0	0	0
	0	0	0
	0	0	0
	0	0	0
	0	0	0
	0	0	0
	0	0	0
	0	0	0
	0	0	0
	0	0	0
	0	0	0
	0	0	0
	0	0	0
	0	0	0
	0	0	0
	0	0	0
	0	0	0
	0	0	0
	0	0	0
	0	0	0
	0	0	0
	0	0	0
	0	0	0
	0	0	0
	0	0	0
	0	0	0
	0	0	0
	0	0	0
	0	0	0
	0	0	0
	0	0	0
	0	0	0
	0	0	0
	0	0	0
	0	0	0
	0	0	0
	0	0	0
	0	0	0
	0	0	0

## Sheet: CoOOH for MD_initial
CONTCAR
1
11.3978	0	0
-5.6989	9.87078	0
0	0	38.0494
Co	H	O	K	Cl
16	108	79	1	1
Direct
0.00607	0.06196	0.24431
0.30435	0.06933	0.2448
0.52972	0.06213	0.19351
0.78498	0.06239	0.19297
0.03746	0.32023	0.19323
0.26308	0.28871	0.20694
0.51838	0.30907	0.1967
0.77528	0.3127	0.19454
0.03481	0.55954	0.23986
0.27771	0.567	0.19033
0.52936	0.55476	0.18921
0.78813	0.55917	0.1928
0.04338	0.83384	0.20435
0.28002	0.81465	0.19777
0.53359	0.81273	0.19012
0.77606	0.80996	0.19446
0.99835	0.9812	0.16213
0.2504	0.99359	0.1752
0.39911	0.88243	0.14553
0.73398	0.88324	0.1368
0.94183	0.16986	0.14102
0.14125	0.19662	0.15866
0.47132	0.17696	0.14726
0.70763	0.16437	0.14155
0.95875	0.46981	0.15883
0.14308	0.43362	0.14191
0.37156	0.35499	0.1536
0.70726	0.41212	0.14106
0.9494	0.69797	0.15191
0.10794	0.62297	0.16965
0.4622	0.65046	0.13682
0.70835	0.63926	0.13885
0.63984	0.51514	0.29883
0.61142	0.45545	0.25784
0.35077	0.28716	0.44239
0.7151	0.76245	0.29991
0.6504	0.78557	0.26577
0.29532	0.67473	0.38054
0.13298	0.59392	0.38373
0.07201	0.09884	0.45199
0.86761	0.9361	0.35329
0.72536	0.73558	0.55655
0.86765	0.77584	0.55569
0.95895	0.55877	0.42327
0.92141	0.60242	0.38547
0.24821	0.46208	0.26845
0.27753	0.4664	0.30878
0.43817	0.57549	0.44649
0.56551	0.68336	0.42593
0.75828	0.25033	0.30193
0.70517	0.3651	0.29894
0.59567	0.31786	0.44848
0.75044	0.36478	0.46042
0.5912	0.25596	0.50532
0.60921	0.30204	0.54185
0.33074	0.15587	0.31045
0.23769	0.98571	0.3131
0.16719	0.78897	0.31812
0.03642	0.80668	0.32775
0.25025	0.5694	0.5543
0.33618	0.57206	0.58517
0.10657	0.32711	0.35407
0.91386	0.08397	0.36083
0.01121	0.17162	0.47291
0.76017	0.50221	0.57637
0.47509	0.37005	0.5842
0.35276	0.31115	0.5631
0.72524	0.01112	0.40956
0.70592	0.12945	0.42191
0.23926	0.95571	0.37615
0.30847	0.94618	0.40989
0.68732	0.00327	0.28834
0.6513	0.08898	0.26345
0.37799	0.86594	0.53239
0.34258	0.89481	0.49407
0.93204	0.84709	0.45901
0.95305	0.83653	0.50018
0.68597	0.75576	0.3699
0.55202	0.75517	0.37264
0.82102	0.31128	0.64439
0.88535	0.29569	0.60589
0.09384	0.38573	0.58272
0.98113	0.28481	0.55634
0.43462	0.33757	0.30036
0.39401	0.33532	0.34029
0.52693	0.96194	0.44541
0.405	0.81362	0.44284
0.44416	0.10333	0.34009
0.56215	0.08578	0.32627
0.16017	0.8836	0.53217
0.1437	0.99123	0.54523
0.14625	0.22206	0.55489
0.15707	0.18181	0.51653
0.94525	0.96315	0.40709
0.32408	0.16407	0.41969
0.30539	0.67954	0.28312
0.36607	0.82453	0.26841
0.537	0.02057	0.5946
0.52934	0.07283	0.55833
0.7196	0.35552	0.59434
0.08202	0.96502	0.41502
0.56919	0.84784	0.55724
0.67261	0.87425	0.52661
0.17381	0.37294	0.45145
0.81297	0.88767	0.48854
0.74882	0.97422	0.47146
0.411	0.79046	0.34103
0.4844	0.93214	0.35979
0.82101	0.13417	0.51516
0.78531	0.2498	0.52019
0.04377	0.5613	0.47682
0.95921	0.64113	0.47425
0.0655	0.48111	0.29737
0.90169	0.44096	0.3027
0.82024	0.34697	0.39292
0.6782	0.22237	0.38161
0.24478	0.66074	0.50514
0.23669	0.54015	0.48517
0.50062	0.50557	0.38082
0.477	0.37506	0.39976
0.06619	0.22698	0.32216
0.87954	0.95321	0.29031
0.42846	0.54891	0.63118
0.43874	0.67775	0.63483
0.12171	0.98706	0.23679
0.94565	0.88525	0.168
0.38084	0.97552	0.22186
0.19536	0.89566	0.17245
0.61179	0.97182	0.21582
0.43798	0.89503	0.16864
0.83844	0.95937	0.22153
0.71524	0.90909	0.16029
0.10145	0.23672	0.22567
0.953	0.14889	0.16525
0.37739	0.24275	0.22955
0.21106	0.18044	0.16859
0.6053	0.22171	0.21887
0.43218	0.1444	0.17058
0.8606	0.22593	0.21773
0.69323	0.14265	0.16663
0.12273	0.48126	0.21613
0.93094	0.37456	0.16169
0.37026	0.47633	0.21063
0.19156	0.41132	0.15962
0.61002	0.4804	0.21584
0.468	0.3974	0.16175
0.8578	0.47355	0.21945
0.68721	0.38771	0.16504
0.12449	0.74114	0.22788
0.93664	0.60995	0.16158
0.37462	0.72732	0.21625
0.20492	0.66033	0.16444
0.60987	0.71587	0.21431
0.44051	0.64007	0.16175
0.86599	0.72528	0.21627
0.69498	0.63449	0.16435
0.60345	0.43513	0.28463
0.38704	0.2317	0.43679
0.66739	0.80684	0.29135
0.21754	0.58365	0.38589
0.10069	0.17832	0.46914
0.78389	0.69634	0.55167
0.97018	0.5611	0.39651
0.22805	0.48391	0.2905
0.52187	0.66398	0.44936
0.77396	0.34496	0.30962
0.65762	0.34775	0.46812
0.55172	0.22112	0.52882
0.31781	0.06986	0.29818
0.13689	0.84153	0.33258
0.26003	0.58144	0.58091
0.03424	0.25117	0.34519
0.68917	0.40869	0.58134
0.4194	0.40018	0.57272
0.69769	0.04268	0.43197
0.26162	0.989	0.4
0.68097	0.08419	0.28642
0.30442	0.84257	0.51598
0.88725	0.78835	0.48039
0.59495	0.70922	0.38273
0.80124	0.27814	0.62014
0.01861	0.28867	0.58123
0.34946	0.30624	0.31744
0.42614	0.90755	0.44415
0.52573	0.1003	0.34976
0.08539	0.8969	0.54092
0.19679	0.18962	0.54095
0.87225	0.99663	0.37235
0.34469	0.7727	0.29005
0.507	0.99185	0.57138
0.99741	0.94906	0.42498
0.61067	0.80084	0.5419
0.24418	0.4667	0.44802
0.7886	0.95706	0.49332
0.469	0.84172	0.36145
0.86025	0.22909	0.51643
0.96141	0.55893	0.46551
0.00463998	0.51392	0.28986
0.73525	0.27417	0.40208
0.19303	0.56262	0.50413
0.43842	0.40783	0.38202
0.95964	0.04497	0.29002
0.39747	0.59513	0.64783
0.59032	0.53289	0.50775
0.84037	0.71759	0.3359

## Sheet: CoP for MD_final
Generated by VASPKIT code
1
9.7461996077999995 0.0000000000000000 0.000000000	0	0
0.0000000000000000 7.4523000716999999 0.000000000	0	0
0.0000000000000000 0.0000000000000000 49.290401458	70000	34
Co P K	H	O	Cl
24 24 1	92	47	1
Selective dynamics
Direct
0.0133000000000010 0.6403999919999990 0.1032300000000035	F	F	F
0.0135399999999990 0.0996299979999975 0.1743499929999999	F	F	F
0.1806000019999985 0.3235200049999989 0.1462000009999969	F	F	F
0.1874123544470905 0.7880165033658024 0.2187069023379493	T	T	T
0.0138099999999994 0.8209300039999974 0.1456100050000018	F	F	F
-0.0117125353010193 0.2682692560641129 0.2199013388843195	T	T	T
0.1800400019999984 0.1481799929999994 0.1029900010000020	F	F	F
0.1807699949999986 0.6022099850000018 0.1749600019999988	F	F	F
0.3466100099999991 0.6403499839999967 0.1032300000000035	F	F	F
0.3468799890000014 0.0996399969999970 0.1743399949999969	F	F	F
0.5139300230000003 0.3234800099999973 0.1461900030000010	F	F	F
0.5000945765476814 0.7899277843288086 0.2184203139185752	T	T	T
0.3471300009999965 0.8208900090000029 0.1456000060000022	F	F	F
0.3511169684751541 0.2750186684268528 0.2175823734605503	T	T	T
0.5133500100000035 0.1481699939999999 0.1029900010000020	F	F	F
0.5140600200000023 0.6022099850000018 0.1749600019999988	F	F	F
0.6799700259999995 0.6403599980000010 0.1032300000000035	F	F	F
0.6802399749999992 0.0996100010000021 0.1743499929999999	F	F	F
0.8472399710000005 0.3235200049999989 0.1462000009999969	F	F	F
0.8440110038702484 0.7833092303338514 0.2167811960851274	T	T	T
0.6804699899999989 0.8208699819999978 0.1456100050000018	F	F	F
0.6877233085481202 0.2837915548700006 0.2182520104107958	T	T	T
0.8466899989999987 0.1481699939999999 0.1029900010000020	F	F	F
0.8474500180000035 0.6021900180000017 0.1749500040000029	F	F	F
0.0140400000000014 0.5271999839999992 0.1436100009999990	F	F	F
0.0097878428802815 0.9847923656870148 0.2189065415142732	T	T	T
0.1799699959999970 0.4417900150000023 0.1014399979999965	F	F	F
0.1803999990000023 0.8959900139999988 0.1769700050000012	F	F	F
0.0134200000000035 0.1110400040000030 0.1299999949999986	F	F	F
0.0223377475226133 0.5567524502179693 0.2082192543248682	T	T	T
0.1802199930000015 0.8574799900000016 0.1123000010000013	F	F	F
0.1740685496781867 0.3022357864506590 0.1910983727763955	T	T	T
0.3473699990000014 0.5271900299999999 0.1436000019999994	F	F	F
0.3472192286888388 0.9843723041864428 0.2180237050369454	T	T	T
0.5133000020000011 0.4417999980000005 0.1014399979999965	F	F	F
0.5137500169999996 0.8959900139999988 0.1769600060000016	F	F	F
0.3467600050000001 0.1110400040000030 0.1299999949999986	F	F	F
0.3424112047863639 0.5761387636774759 0.2093275693517403	T	T	T
0.5135499840000008 0.8574699759999973 0.1123000010000013	F	F	F
0.5173538084930903 0.2968171944174613 0.1889075298773207	T	T	T
0.6807000040000020 0.5271999839999992 0.1436100009999990	F	F	F
0.6675244094151447 0.9761694339245497 0.2170011217222845	T	T	T
0.8466500039999971 0.4417900150000023 0.1014399979999965	F	F	F
0.8470699789999969 0.8959800000000016 0.1769600060000016	F	F	F
0.6800900100000007 0.1110299970000028 0.1299999949999986	F	F	F
0.6799414512811243 0.5721674880393335 0.2054509610423347	T	T	T
0.8468800189999968 0.8574699759999973 0.1123100000000008	F	F	F
0.8466084453305439 0.3169659381860691 0.1892761400297580	T	T	T
0.1609293613671152 0.1497680336854545 0.2803349032109005	T	T	T
0.6383967483616383 1.0145904047993328 0.2851333800633019	T	T	T
0.2388318490627600 0.8207419658713644 0.5847523677142077	T	T	T
0.3569145122121216 0.9389062605865949 0.5800592203703780	T	T	T
0.7482745622482296 0.2980369766518899 0.3042065996766816	T	T	T
0.8435744560481034 0.3747544918025009 0.3250906601555688	T	T	T
0.7313779124501489 0.5205845029359821 0.6369772447626242	T	T	T
0.7823699496153724 1.3458028986531481 0.6258699722637641	T	T	T
0.5086268427832521 0.1923900371764671 0.3629631698896255	T	T	T
0.6032312681477636 0.2618154186580895 0.3396447780421444	T	T	T
0.3976161800005146 1.6485045162082472 0.4696003659906762	T	T	T
0.2893862718400371 1.5762525772829372 0.4470808279380158	T	T	T
0.7811264563410751 0.5817713748268836 0.4737906612444560	T	T	T
-0.1526358140140444 0.5550035435366388 0.4454235674426441	T	T	T
0.6930452986310525 0.3035414335351378 0.4019434223720159	T	T	T
0.7022385299414663 0.5005269778067838 0.4083384472845130	T	T	T
0.8598308932767158 1.3865647443076328 0.5447004912161953	T	T	T
0.9309114314756692 1.3423287472755512 0.5740974899817397	T	T	T
0.7591198171157441 0.6924924939545942 0.2648477759169421	T	T	T
-0.1743958312878136 0.1929953828549683 0.2614264639124154	T	T	T
1.4030763097892598 -0.4818454281308767 0.3495450335607808	T	T	T
1.2206559260591403 0.8291653937203138 0.3522068885716396	T	T	T
0.6350257869556920 1.0940175118847457 0.4655553129683249	T	T	T
0.6572234089500730 1.1930820634392623 0.4379568246137302	T	T	T
1.1563170652638890 1.2480764115849305 0.5759170026273129	T	T	T
1.2283831561787564 1.2204953679949302 0.6053457897307826	T	T	T
-0.1831188984209650 0.7753833861325197 0.4055460441489409	T	T	T
-0.2247473001039934 0.8434460523521338 0.4346924436024492	T	T	T
0.9275507267525133 -0.1686136699202628 0.2954469254309268	T	T	T
1.0834981892580020 -0.2074154237636056 0.2870831332624658	T	T	T
0.1040668312229772 0.6690663766663044 0.2571161854133347	T	T	T
0.5163278312246068 0.5474626612752646 0.2602515163012731	T	T	T
0.3585601830944347 0.8789831839515205 0.4498447674354721	T	T	T
0.4565547531846552 1.0260142278617055 0.4377163756970794	T	T	T
0.3126431219766533 0.5593864792406217 0.3237692420735989	T	T	T
0.3640858411773306 0.4262415623780117 0.2862342655468953	T	T	T
1.2605405773230813 0.2771021020166329 0.4109117765066025	T	T	T
0.1637513659964025 0.2751654343351380 0.4360701827918995	T	T	T
0.8886942120279830 0.2248190329865047 0.3833796855932025	T	T	T
0.0952907559783550 0.4490076629933176 0.3186778207422046	T	T	T
1.0584633895264071 0.3765188694222883 0.3479148210456653	T	T	T
0.5396857728283944 1.5262744117053211 0.5924239651921269	T	T	T
0.6713207858281203 1.4553012213751060 0.5786982203901906	T	T	T
0.4776010070052585 0.7223834716630406 0.2752423478344351	T	T	T
1.1039775365683846 -0.0760642509681512 0.3364892118630793	T	T	T
-0.0206524722717042 0.7952488374199937 0.5275335091002846	T	T	T
0.9267436161003831 0.7429833887167454 0.5568461163214232	T	T	T
0.5603708189723920 0.6389347250692622 0.5012695189231611	T	T	T
0.5771410923474892 0.8287250427019722 0.4916865269494838	T	T	T
0.8162884505473889 1.0134878119291562 0.6238561221124070	T	T	T
0.7143198184802506 1.0586079963293273 0.6000010920893790	T	T	T
0.4855629820802327 0.9114741432775612 0.3794223090430867	T	T	T
0.6053746826051645 0.7871645651468533 0.3945879732806360	T	T	T
0.8521297122830306 0.5228572033266672 0.2587679669856442	T	T	T
0.9581019249875069 -0.2049260368421967 0.3683614373978550	T	T	T
0.3557106711748264 1.4461260239978364 0.5184725899584869	T	T	T
0.3041606927006289 1.3678796570621408 0.4908487375814736	T	T	T
0.6118569619244151 0.8307519392915603 0.6263178230202919	T	T	T
0.4808083347420543 0.7420791999390589 0.6421894496036729	T	T	T
0.9612142280853018 0.5573587438261791 0.6222543890655653	T	T	T
1.0989909703718641 0.4877650422326424 0.6102879369368923	T	T	T
0.7949590694084016 0.0662507160432297 0.3749975223217175	T	T	T
0.8189224655258126 -0.2790413865894112 0.3551745026058629	T	T	T
0.2637249762213383 0.5954404639924892 0.2771492959444840	T	T	T
0.7340817053697126 0.9238566222337281 0.3044818316919377	T	T	T
0.4970373872309187 0.6118104904723525 0.5518823923812384	T	T	T
0.3685029847608621 0.7347232579766553 0.5469363259334621	T	T	T
0.3309190934103395 0.0251175978082832 0.4060856390414861	T	T	T
0.2554939440148801 0.0605637104872985 0.3762647056076645	T	T	T
0.9418779131888920 0.4914699587349239 0.3844639257460920	T	T	T
1.0733098288240934 0.4021025531618250 0.4003698374324751	T	T	T
0.2084595509055847 1.0749331944048390 0.4632015031860147	T	T	T
0.0714199947848137 1.0131882927761149 0.4745389822243654	T	T	T
1.2537829664345403 0.6431886643744833 0.6463119897679864	T	T	T
0.2153608546005495 0.8395227828067535 0.6430544207169662	T	T	T
0.6935400971801546 1.1095674526990784 0.5106416425798604	T	T	T
0.5444126944379647 1.1655967535228584 0.5099427585671121	T	T	T
0.7055621642754037 0.6220346737890136 0.3257666438828673	T	T	T
0.6349832514850950 0.7707490891356223 0.3437056180323478	T	T	T
0.8525766008069828 1.3307685530082562 0.4877707048301916	T	T	T
0.9405616001022753 1.2342035716027437 0.5103976789712470	T	T	T
0.1223772780043029 0.6933105926655584 0.4888132379691479	T	T	T
-0.0295538160229106 0.6887330573904290 0.4816347288870271	T	T	T
0.1286819488732855 1.0352999452092464 0.5423191160141067	T	T	T
0.2196207280595641 1.2027358771700876 0.5337187381536056	T	T	T
0.6027601700261029 0.9450300173256364 0.5486637835560523	T	T	T
0.7560822971548791 0.9263618990830059 0.5523353748926393	T	T	T
0.4634862139740984 0.0105049904730523 0.3216126210820902	T	T	T
0.4340007461290322 0.8142773276828416 0.3243739279608227	T	T	T
1.0357892048077764 0.8115746102248731 0.6192031390778074	T	T	T
1.0696414765869375 1.0050266393038925 0.6144305466482683	T	T	T
0.4902231445271351 1.0946330289915807 0.6149226162127611	T	T	T
0.4879521993231534 1.2414959254296474 0.5910485615720805	T	T	T
0.7370421186368846 0.0103336234534492 0.2890364164454696	T	T	T
0.2960994428801778 0.8521462980101785 0.5711057387118892	T	T	T
0.7479424502696789 0.3849943887160481 0.3184100728642284	T	T	T
0.7760148939396319 0.4720275458313773 0.6214169438498851	T	T	T
0.5098195546471019 0.2219233906684600 0.3433105847952077	T	T	T
0.2981133628149839 1.6356018244784472 0.4652931824210500	T	T	T
0.8521331037362772 0.5119299773909208 0.4639295391852831	T	T	T
0.6325879131112979 0.4002826342779983 0.4091890798239247	T	T	T
0.8746877457177523 1.4394201930444959 0.5640624563089647	T	T	T
0.8503579546417653 0.6560922059399208 0.2592492649800198	T	T	T
1.3580175217987123 -0.3886246740328558 0.3391092614231624	T	T	T
0.6613387456333945 1.0679758758517683 0.4462420808991179	T	T	T
1.1492111735819641 1.2817521891608286 0.5960166833176355	T	T	T
-0.2021649582922234 0.7343265137365065 0.4247247528541679	T	T	T
1.0243007355993510 -0.1546890073692588 0.3035282955022726	T	T	T
0.1827584546479668 0.7403062024879660 0.2618700903088831	T	T	T
0.3646237783219456 0.9953699301611818 0.4410778231997958	T	T	T
0.2771723505096534 0.4809301807221794 0.2895947767002889	T	T	T
1.2153786293037527 0.3564340749286676 0.4232547689201820	T	T	T
0.7954304584904112 0.1686306671699138 0.3863529141324281	T	T	T
0.0435859872316220 0.3564720098259589 0.3288852639692130	T	T	T
0.5682775482724345 0.4612696104682482 0.5766618966209366	T	T	T
0.5429363008911651 0.6851091514547143 0.2614779109676433	T	T	T
-0.0456499855799519 0.8377413059090648 0.5456377648251537	T	T	T
0.5866865502655554 0.7075795845578814 0.4853557202555522	T	T	T
0.7243417215300719 1.0602140189309899 0.6211092322186329	T	T	T
0.5435618755951336 0.8041508218344321 0.3779268774762496	T	T	T
1.1549521901907285 -0.0786829631040775 0.3534780427912549	T	T	T
0.3670054986701211 1.3394485781450924 0.5065393131482540	T	T	T
0.5627970762708098 0.7207043708361230 0.6302522419283683	T	T	T
1.0619755994270441 0.5890508508540746 0.6205684922649929	T	T	T
0.8803542680576766 -0.2806553895653110 0.3727667476894974	T	T	T
-0.1619296288940147 0.2941756211948029 0.2494401671036313	T	T	T
0.4233511269465300 0.6374886878052652 0.5390297013737089	T	T	T
0.3302974837956392 0.0876673876196137 0.3886813261842504	T	T	T
0.9940002279687657 0.3851364801570965 0.3887503988589528	T	T	T
0.1214827617819640 1.1225924042865969 0.4698105446023504	T	T	T
0.2901089216725002 0.7640566208058758 0.6478568928232414	T	T	T
0.6037036389339249 1.0667663097196773 0.5078941332461780	T	T	T
0.7094896183756260 0.7500648156368609 0.3318718117310134	T	T	T
0.8453008668564169 1.2503719840528158 0.5044335464184467	T	T	T
0.0384841235389827 0.7456798080911333 0.4939227061672952	T	T	T
0.1297079833488737 1.1710720342935257 0.5404477879020088	T	T	T
0.6684207394290750 0.9313147088350110 0.5623745766336113	T	T	T
0.4304787947246337 -0.0896307898680566 0.3111596153464179	T	T	T
1.0057231478729529 0.9365028029081200 0.6256420690076265	T	T	T
0.4283129812814440 1.1554330502222177 0.6024966375521011	T	T	T
0.4929797517058501 0.2721484921897402 0.2570923162935934	T	T	T
0.00000000E+00 0.00000000E+00 0.00000000E+00
0.00000000E+00 0.00000000E+00 0.00000000E+00
0.00000000E+00 0.00000000E+00 0.00000000E+00
0.17017239E-02 -0.47734497E-02 -0.76190144E-03
0.00000000E+00 0.00000000E+00 0.00000000E+00
0.23235821E-02 0.16032837E-02 -0.30957813E-02
0.00000000E+00 0.00000000E+00 0.00000000E+00
0.00000000E+00 0.00000000E+00 0.00000000E+00
0.00000000E+00 0.00000000E+00 0.00000000E+00
0.00000000E+00 0.00000000E+00 0.00000000E+00
0.00000000E+00 0.00000000E+00 0.00000000E+00
0.11661329E-02 0.43515167E-02 0.83018439E-03
0.00000000E+00 0.00000000E+00 0.00000000E+00
-0.24915231E-02 0.10312372E-02 -0.55569707E-03
0.00000000E+00 0.00000000E+00 0.00000000E+00
0.00000000E+00 0.00000000E+00 0.00000000E+00
0.00000000E+00 0.00000000E+00 0.00000000E+00
0.00000000E+00 0.00000000E+00 0.00000000E+00
0.00000000E+00 0.00000000E+00 0.00000000E+00
0.29886170E-03 -0.26764314E-02 0.41839346E-02
0.00000000E+00 0.00000000E+00 0.00000000E+00
0.12372564E-02 0.52043267E-03 0.52802766E-03
0.00000000E+00 0.00000000E+00 0.00000000E+00
0.00000000E+00 0.00000000E+00 0.00000000E+00
0.00000000E+00 0.00000000E+00 0.00000000E+00
0.19840556E-03 -0.43094446E-02 0.27536073E-02
0.00000000E+00 0.00000000E+00 0.00000000E+00
0.00000000E+00 0.00000000E+00 0.00000000E+00
0.00000000E+00 0.00000000E+00 0.00000000E+00
-0.16029553E-03 -0.25254345E-02 0.53475675E-02
0.00000000E+00 0.00000000E+00 0.00000000E+00
-0.34779988E-02 0.81574092E-03 0.59088714E-03
0.00000000E+00 0.00000000E+00 0.00000000E+00
-0.56429111E-02 0.21026304E-02 -0.33910423E-02
0.00000000E+00 0.00000000E+00 0.00000000E+00
0.00000000E+00 0.00000000E+00 0.00000000E+00
0.00000000E+00 0.00000000E+00 0.00000000E+00
0.87865706E-03 0.90959547E-03 0.10035030E-02
0.00000000E+00 0.00000000E+00 0.00000000E+00
-0.0072337
0.00000000E+00 0.00000000E+00 0.00000000E+00
-0.00562762
0.00000000E+00 0.00000000E+00 0.00000000E+00
0.00000000E+00 0.00000000E+00 0.00000000E+00
0.00000000E+00 0.00000000E+00 0.00000000E+00
-0.00322331
0.00000000E+00 0.00000000E+00 0.00000000E+00
-0.14381670E-02 -0.68180754E-03 0.25314326E-03
0.26462801E-02 -0.28528387E-02 0.62479466E-03
0.74034827E-02 -0.38422225E-02 0.85299336E-02
-0.10031710E-01 -0.10379637E-01 0.31830084E-01
-0.26075775E-01 -0.18772923E-01 0.10725794E-01
0.90534482E-02 0.49559922E-02 -0.10912881E-01
-0.15088429E-01 0.15590804E-02 0.54408385E-02
-0.12926229E-01 0.48312850E-02 0.95258999E-02
-0.0273284
-0.14334564E-02 0.31539146E-02 -0.15416752E-01
0.25869920E-01 -0.86779582E-02 0.20291006E-01
-0.54984607E-02 0.27232304E-01 0.10115979E-01
0.23863901E-01 0.39829658E-01 0.47915528E-02
-0.88054877E-02 -0.10475324E-01 0.11179951E-01
-0.18293040E-01 0.19424395E-01 -0.76227504E-04
-0.0773102
-0.0269149
-0.75769473E-02 -0.21334799E-02 0.28529184E-01
-0.0604855
-0.15259169E-03 0.25189688E-01 -0.68282071E-02
0.27167256E-01 0.77909948E-02 -0.30650724E-01
-0.25966845E-01 -0.15431205E-01 0.97215434E-02
0.50489258E-02 0.90206005E-02 -0.16340241E-01
-0.14895822E-01 -0.98734049E-02 0.11136722E-02
0.57336179E-02 -0.78966262E-02 -0.11763595E-01
0.17013495E-01 -0.15053698E-02 0.77708997E-02
0.21060900E-01 -0.39150584E-02 0.26310963E-02
0.20445554E-01 -0.93822362E-02 0.61804567E-03
0.11512227E-01 -0.17357134E-01 0.81649507E-02
0.12118625E-01 -0.16827309E-02 0.22239227E-01
-0.11598773E-01 0.99261908E-02 -0.12628083E-01
-0.17922463E-01 -0.18363518E-01 0.27859153E-01
-0.92479343E-02 0.14046899E-01 -0.15363360E-01
-0.10502398E-01 0.14211812E-01 0.73388081E-02
0.15789839E-01 -0.15966810E-01 0.44054794E-02
0.24240443E-01 -0.17048201E-01 0.10143010E-01
0.55317285E-02 -0.15788758E-01 -0.22702613E-01
-0.27229999E-02 0.39267729E-02 0.10682044E-01
-0.17029717E-01 -0.22454597E-01 0.22057649E-02
-0.57858351E-02 -0.51287092E-02 0.16117697E-02
0.86779333E-02 0.10710430E-01 -0.18925815E-02
0.59270030E-02 0.18280610E-01 0.46633173E-01
-0.0463122
-0.15194437E-01 -0.10293741E-01 0.85938890E-02
-0.16010819E-01 0.41425162E-02 -0.57764091E-03
0.34421594E-01 0.86270366E-02 -0.69679604E-02
-0.13346485E-01 0.49684264E-02 -0.60205044E-03
0.12801073E-01 -0.34583978E-01 -0.95728808E-02
0.53287468E-02 -0.35370697E-02 -0.20686555E-01
-0.16612817E-01 0.69133497E-02 -0.11365023E-01
0.46481942E-02 0.12273961E-01 0.21799684E-01
0.43941034E-02 -0.24547198E-01 0.93307594E-02
0.14743921E-01 -0.28322692E-01 -0.20305236E-01
-0.39535267E-01 0.87804415E-02 0.62461735E-02
0.26594737E-01 -0.11573152E-01 -0.60787516E-02
0.10185739E-01 -0.15462995E-02 0.49106102E-02
-0.11821552E-01 0.83983807E-02 -0.11000861E-02
0.28211491E-01 -0.59865968E-02 0.31330075E-01
-0.031559
-0.42373034E-02 -0.23052840E-01 0.36768456E-02
-0.0494005
0.64573733E-02 -0.96009025E-02 -0.74464210E-03
-0.17191889E-02 -0.10407641E-01 0.16394401E-01
0.19440368E-01 -0.29632154E-01 0.58554331E-01
0.16787222E-02 -0.24661072E-01 -0.52030467E-02
-0.12775021E-01 -0.26505889E-02 0.22802223E-01
0.76353115E-03 -0.31824495E-02 -0.14131947E-01
-0.16334729E-02 -0.18369904E-01 0.21716942E-01
-0.0336057
0.53465891E-02 -0.35554594E-01 -0.75639959E-02
0.23303814E-01 0.81654415E-02 0.19658117E-01
-0.70368060E-02 0.19920319E-01 0.36573888E-02
-0.80749395E-02 -0.11854704E-01 0.32146951E-03
-0.99623296E-02 0.15860130E-01 0.42127754E-01
0.99829281E-02 0.11283956E-01 -0.20986704E-02
-0.0282894
0.53079496E-02 -0.11057886E-02 0.18648559E-01
0.28336907E-02 0.76458873E-02 0.22917383E-01
-0.17747528E-01 0.53876133E-03 -0.63570844E-02
0.88069026E-02 0.19526921E-01 -0.34843401E-01
0.28413613E-01 -0.13761179E-01 0.36234439E-02
0.92258263E-02 0.27485718E-02 0.17964825E-01
-0.0464031
0.15174600E-01 0.17956118E-02 -0.52098016E-02
0.11854446E-01 0.93273875E-02 -0.56708747E-02
0.86272307E-02 -0.19288233E-03 0.15898099E-01
-0.0538917
-0.10772296E-01 -0.15593001E-01 0.15489269E-01
0.47915220E-02 -0.33858624E-02 -0.16827684E-01
-0.015346
-0.28426307E-01 -0.49428987E-02 0.23200873E-01
-0.16201112E-01 0.12323039E-01 0.30557439E-01
-0.92938537E-03 -0.15296179E-01 0.21648890E-02
0.25831396E-02 -0.22773765E-01 0.12529765E-01
0.18025779E-02 -0.46691032E-02 -0.12274246E-02
0.54001694E-02 0.23965291E-02 0.32577136E-02
-0.49575991E-02 -0.54702483E-02 0.44297898E-02
0.60153343E-02 0.61610222E-02 0.42948366E-03
-0.47947665E-02 0.11212723E-02 -0.34375529E-02
0.43219537E-02 0.27770181E-03 -0.77916596E-02
-0.00816534
-0.86431073E-02 0.14929995E-02 -0.13784124E-02
0.37650964E-02 -0.24282425E-02 -0.35129853E-02
0.67730301E-02 -0.40018621E-02 -0.47574339E-02
-0.0092759
0.31091510E-02 -0.36446790E-03 0.37794508E-02
-0.56105198E-02 0.54497635E-02 0.30577634E-02
0.51616625E-02 0.15477093E-02 -0.97812282E-03
-0.31123033E-02 0.12576668E-02 -0.63673229E-02
0.32816899E-02 -0.47428045E-02 0.35341831E-02
-0.27403131E-02 0.74356295E-02 -0.10743041E-03
-0.23532950E-02 0.29983455E-02 -0.67133490E-02
0.28984999E-03 0.86758127E-02 -0.11652477E-02
-0.75896439E-02 0.78857940E-03 -0.30272684E-02
0.86230356E-03 -0.74314766E-03 0.46314704E-03
-0.13259029E-02 -0.41038982E-02 0.58990371E-02
-0.0124993
-0.20163158E-02 0.38481412E-02 0.83819088E-02
-0.12056541E-01 0.11444611E-02 -0.13985831E-02
0.70763029E-02 0.68739093E-03 0.22339264E-03
0.10640438E-02 -0.38875868E-05 -0.17503213E-02
-0.17325839E-02 0.94787581E-03 -0.29929121E-03
-0.58105965E-02 0.86354209E-02 0.51455132E-03
-0.18360880E-02 0.51117981E-03 -0.68221458E-02
-0.013036
0.64868669E-02 0.43820291E-02 -0.21033098E-02
-0.45940111E-02 0.37250318E-02 -0.32420362E-02
0.38942235E-02 -0.10974016E-02 -0.29062704E-03
0.69278475E-02 0.48092135E-02 -0.86482563E-02
0.35252558E-02 -0.55328070E-02 -0.18477218E-02
0.47981825E-02 0.18459075E-02 0.84277232E-03
0.42631796E-02 -0.46378988E-02 0.31447367E-04
-0.23139447E-02 -0.89795918E-02 0.56889108E-03
-0.35918127E-02 0.10704987E-02 0.53858896E-02
0.13149578E-02 -0.44574133E-02 -0.53937757E-02
0.48009959E-02 -0.34958303E-02 -0.14699623E-02
0.69675743E-02 -0.39837626E-02 -0.25392022E-02
-0.16077380E-02 0.30094243E-02 0.43717197E-02
-0.63341678E-03 0.10748948E-02 0.20916087E-02
0.52936195E-03 -0.48755448E-02 -0.65123950E-03
-0.12320021E-02 -0.18017904E-02 0.16918270E-02
0.20182622E-02 -0.16225415E-03 0.47014338E-02
1
1
0.18586685E+00 0.24229090E-03 0.17760105E-03 0.18565691	E+00
0.13300000E-01 0.64039999E+00 0.10323000E+00
0.13540000E-01 0.99629998E-01 0.17434999E+00
0.18060000E+00 0.32352000E+00 0.14620000E+00
0.18758696E+00 0.78737597E+00 0.21869144E+00
0.13810000E-01 0.82093000E+00 0.14561001E+00
0.98852587E+00 0.26848440E+00 0.21983853E+00
0.18004000E+00 0.14817999E+00 0.10299000E+00
0.18076999E+00 0.60220999E+00 0.17496000E+00
0.34661001E+00 0.64034998E+00 0.10323000E+00
0.34687999E+00 0.99639997E-01 0.17433999E+00
0.51393002E+00 0.32348001E+00 0.14619000E+00
0.50021423E+00 0.79051170E+00 0.21843716E+00
0.34713000E+00 0.82089001E+00 0.14560001E+00
0.35086133E+00 0.27515705E+00 0.21757110E+00
0.51335001E+00 0.14816999E+00 0.10299000E+00
0.51406002E+00 0.60220999E+00 0.17496000E+00
0.67997003E+00 0.64036000E+00 0.10323000E+00
0.68023997E+00 0.99610001E-01 0.17434999E+00
0.84723997E+00 0.32352000E+00 0.14620000E+00
0.84404167E+00 0.78295009E+00 0.21686608E+00
0.68046999E+00 0.82086998E+00 0.14561001E+00
0.68785026E+00 0.28386139E+00 0.21826272E+00
0.84669000E+00 0.14816999E+00 0.10299000E+00
0.84745002E+00 0.60219002E+00 0.17495000E+00
0.14040000E-01 0.52719998E+00 0.14361000E+00
0.98082001E-02 0.98421410E+00 0.21896241E+00
0.17997000E+00 0.44179002E+00 0.10144000E+00
0.18040000E+00 0.89599001E+00 0.17697001E+00
0.13420000E-01 0.11104000E+00 0.12999999E+00
0.22321301E-01 0.55641357E+00 0.20832775E+00
0.18021999E+00 0.85747999E+00 0.11230000E+00
0.17371169E+00 0.30234525E+00 0.19111036E+00
0.34737000E+00 0.52719003E+00 0.14360000E+00
0.34664024E+00 0.98465445E+00 0.21795491E+00
0.51330000E+00 0.44180000E+00 0.10144000E+00
0.51375002E+00 0.89599001E+00 0.17696001E+00
0.34676001E+00 0.11104000E+00 0.12999999E+00
0.34250136E+00 0.57626082E+00 0.20934793E+00
0.51354998E+00 0.85746998E+00 0.11230000E+00
0.51715998E+00 0.29675292E+00 0.18880882E+00
0.68070000E+00 0.52719998E+00 0.14361000E+00
0.66742024E+00 0.97588243E+00 0.21695094E+00
0.84665000E+00 0.44179002E+00 0.10144000E+00
0.84706998E+00 0.89598000E+00 0.17696001E+00
0.68009001E+00 0.11103000E+00 0.12999999E+00
0.67975261E+00 0.57200240E+00 0.20544787E+00
0.84688002E+00 0.85746998E+00 0.11231000E+00
0.84646088E+00 0.31687445E+00 0.18928128E+00
0.16120088E+00 0.14938522E+00 0.28034758E+00
0.63915638E+00 0.14074829E-01 0.28530643E+00
0.23780255E+00 0.81934916E+00 0.58539813E+00
0.35423903E+00 0.93638718E+00 0.58027682E+00
0.74920348E+00 0.29870201E+00 0.30398520E+00
0.84202632E+00 0.37496370E+00 0.32520104E+00
0.73005163E+00 0.52123280E+00 0.63717051E+00
0.78084524E+00 0.34479484E+00 0.62576943E+00
0.50847976E+00 0.19281325E+00 0.36265040E+00
0.60588563E+00 0.26065095E+00 0.34005644E+00
0.39705202E+00 0.65215873E+00 0.46980560E+00
0.29183481E+00 0.58159719E+00 0.44717804E+00
0.78022298E+00 0.58036573E+00 0.47401748E+00
0.84548725E+00 0.55761004E+00 0.44542202E+00
0.68987690E+00 0.29969935E+00 0.40158234E+00
0.70108665E+00 0.50011506E+00 0.40808244E+00
0.85905347E+00 0.38627846E+00 0.54527929E+00
0.92887596E+00 0.34139450E+00 0.57341409E+00
0.75910416E+00 0.69587262E+00 0.26470925E+00
0.82839164E+00 0.19404083E+00 0.26080462E+00
0.40041201E+00 0.51608391E+00 0.34974226E+00
0.22117397E+00 0.83037584E+00 0.35187538E+00
0.63349741E+00 0.92692632E-01 0.46557791E+00
0.65781170E+00 0.19202244E+00 0.43771817E+00
0.15806272E+00 0.24787441E+00 0.57607466E+00
0.23054409E+00 0.21997002E+00 0.60539917E+00
0.81897890E+00 0.77412441E+00 0.40555858E+00
0.77643390E+00 0.84111695E+00 0.43485809E+00
0.92879415E+00 0.83116053E+00 0.29589811E+00
0.82308108E-01 0.79391654E+00 0.28682694E+00
0.10222791E+00 0.66660224E+00 0.25768139E+00
0.51537896E+00 0.54934757E+00 0.25993983E+00
0.35748259E+00 0.88089022E+00 0.44999366E+00
0.45817486E+00 0.23871693E-01 0.43780575E+00
0.31513029E+00 0.55709884E+00 0.32397502E+00
0.36465342E+00 0.42412292E+00 0.28577368E+00
0.26026119E+00 0.27762902E+00 0.41112849E+00
0.16200405E+00 0.27215232E+00 0.43611493E+00
0.88810056E+00 0.22413083E+00 0.38341239E+00
0.96181147E-01 0.45044486E+00 0.31863942E+00
0.59071524E-01 0.37897189E+00 0.34886091E+00
0.53824834E+00 0.52428332E+00 0.59206965E+00
0.66976177E+00 0.45391994E+00 0.57887257E+00
0.47595823E+00 0.72293934E+00 0.27523063E+00
0.10750933E+00 0.92509338E+00 0.33634785E+00
0.97797812E+00 0.79591553E+00 0.52752129E+00
0.92805706E+00 0.73834268E+00 0.55665190E+00
0.56091757E+00 0.63846010E+00 0.50084983E+00
0.57543655E+00 0.82965272E+00 0.49145595E+00
0.81676537E+00 0.15134815E-01 0.62429839E+00
0.71477067E+00 0.55314087E-01 0.60019039E+00
0.48707577E+00 0.90767361E+00 0.37901036E+00
0.60131820E+00 0.78834278E+00 0.39471470E+00
0.85485844E+00 0.52130424E+00 0.25864464E+00
0.95914702E+00 0.79486647E+00 0.36846106E+00
0.35449773E+00 0.44725298E+00 0.51845027E+00
0.30705531E+00 0.36707634E+00 0.49148436E+00
0.60982862E+00 0.83074206E+00 0.62608012E+00
0.48037357E+00 0.73898581E+00 0.64226405E+00
0.95940192E+00 0.55388795E+00 0.62213526E+00
0.99653523E-01 0.48647673E+00 0.61027283E+00
0.79478267E+00 0.64854148E-01 0.37533013E+00
0.82091713E+00 0.71698237E+00 0.35636245E+00
0.26389722E+00 0.59213127E+00 0.27704374E+00
0.73277094E+00 0.92350095E+00 0.30494444E+00
0.49711573E+00 0.61138345E+00 0.55159568E+00
0.36833538E+00 0.73225826E+00 0.54737692E+00
0.32955656E+00 0.22952212E-01 0.40600065E+00
0.25604253E+00 0.55792755E-01 0.37611125E+00
0.94426898E+00 0.49256565E+00 0.38486275E+00
0.72587824E-01 0.40477560E+00 0.40044404E+00
0.20763103E+00 0.73342450E-01 0.46320803E+00
0.70397819E-01 0.15316512E-01 0.47539367E+00
0.25480726E+00 0.64470282E+00 0.64626941E+00
0.21503317E+00 0.83818741E+00 0.64274718E+00
0.69408471E+00 0.10941907E+00 0.51101998E+00
0.54470344E+00 0.16662273E+00 0.51040770E+00
0.70374120E+00 0.62210697E+00 0.32563767E+00
0.63588688E+00 0.77336934E+00 0.34299872E+00
0.85549195E+00 0.32892198E+00 0.48784422E+00
0.94150821E+00 0.23457239E+00 0.51076215E+00
0.12106535E+00 0.69043284E+00 0.48856632E+00
0.97200316E+00 0.68897400E+00 0.48152903E+00
0.12989826E+00 0.36551557E-01 0.54220407E+00
0.22050592E+00 0.20270999E+00 0.53404128E+00
0.60071271E+00 0.94457514E+00 0.54804405E+00
0.75497702E+00 0.92426952E+00 0.55264962E+00
0.46397784E+00 0.10050653E-01 0.32127122E+00
0.43366222E+00 0.81332882E+00 0.32427293E+00
0.32872549E-01 0.81091134E+00 0.61967384E+00
0.67979176E-01 0.66802280E-02 0.61505049E+00
0.49012779E+00 0.92580484E-01 0.61496654E+00
0.48821724E+00 0.23843999E+00 0.59130276E+00
0.73722707E+00 0.97070916E-02 0.28901151E+00
0.29665352E+00 0.85246788E+00 0.57117183E+00
0.74743378E+00 0.38426035E+00 0.31849994E+00
0.77663209E+00 0.47285427E+00 0.62142566E+00
0.50932759E+00 0.22207385E+00 0.34324084E+00
0.29855681E+00 0.63563909E+00 0.46513511E+00
0.85203723E+00 0.51141969E+00 0.46385999E+00
0.63170109E+00 0.40048298E+00 0.40916111E+00
0.87507406E+00 0.43909436E+00 0.56399119E+00
0.85105290E+00 0.65555521E+00 0.25915275E+00
0.35756145E+00 0.61106248E+00 0.33905855E+00
0.66165776E+00 0.67926969E-01 0.44631876E+00
0.14863551E+00 0.28248348E+00 0.59607872E+00
0.79836465E+00 0.73453420E+00 0.42470491E+00
0.23981401E-01 0.84547975E+00 0.30339912E+00
0.18309517E+00 0.73966978E+00 0.26194179E+00
0.36434261E+00 0.99636769E+00 0.44107564E+00
0.27693089E+00 0.48133252E+00 0.28945858E+00
0.21540837E+00 0.35759825E+00 0.42323113E+00
0.79465173E+00 0.16873648E+00 0.38629150E+00
0.43674463E-01 0.35637229E+00 0.32889466E+00
0.56814151E+00 0.46071892E+00 0.57678158E+00
0.54211589E+00 0.68483288E+00 0.26142832E+00
0.95414313E+00 0.83825768E+00 0.54580782E+00
0.58544950E+00 0.70773316E+00 0.48532735E+00
0.72506778E+00 0.60306258E-01 0.62111376E+00
0.54367105E+00 0.80415030E+00 0.37789137E+00
0.15477442E+00 0.92144423E+00 0.35347197E+00
0.36640931E+00 0.34060734E+00 0.50654975E+00
0.56260869E+00 0.72077296E+00 0.63011383E+00
0.61012506E-01 0.58896715E+00 0.62050711E+00
0.88101985E+00 0.71993262E+00 0.37272408E+00
0.83759901E+00 0.29467547E+00 0.24937439E+00
0.42375069E+00 0.63734143E+00 0.53902381E+00
0.33100831E+00 0.88312720E-01 0.38850587E+00
0.99436193E+00 0.38439405E+00 0.38871291E+00
0.12197507E+00 0.12284010E+00 0.46982764E+00
0.29054634E+00 0.76343428E+00 0.64785753E+00
0.60346622E+00 0.65561367E-01 0.50790567E+00
0.70912108E+00 0.75020846E+00 0.33198108E+00
0.84543579E+00 0.24977386E+00 0.50432412E+00
0.38976725E-01 0.74521071E+00 0.49389288E+00
0.13042289E+00 0.17053747E+00 0.54039627E+00
0.66825578E+00 0.93171853E+00 0.56246327E+00
0.43041380E+00 0.91051345E+00 0.31120205E+00
0.57774626E-02 0.93584857E+00 0.62562886E+00
0.42818657E+00 0.15519127E+00 0.60253096E+00
0.49318683E+00 0.27212672E+00 0.25718770E+00
0.00000000E+00 0.00000000E+00 0.00000000E+00
0.00000000E+00 0.00000000E+00 0.00000000E+00
0.00000000E+00 0.00000000E+00 0.00000000E+00
0.00000000E+00 0.00000000E+00 0.00000000E+00
0.00000000E+00 0.00000000E+00 0.00000000E+00
0.00000000E+00 0.00000000E+00 0.00000000E+00
0.00000000E+00 0.00000000E+00 0.00000000E+00
0.00000000E+00 0.00000000E+00 0.00000000E+00
0.00000000E+00 0.00000000E+00 0.00000000E+00
0.00000000E+00 0.00000000E+00 0.00000000E+00
0.00000000E+00 0.00000000E+00 0.00000000E+00
0.00000000E+00 0.00000000E+00 0.00000000E+00
0.00000000E+00 0.00000000E+00 0.00000000E+00
0.00000000E+00 0.00000000E+00 0.00000000E+00
0.00000000E+00 0.00000000E+00 0.00000000E+00
0.00000000E+00 0.00000000E+00 0.00000000E+00
0.00000000E+00 0.00000000E+00 0.00000000E+00
0.00000000E+00 0.00000000E+00 0.00000000E+00
0.00000000E+00 0.00000000E+00 0.00000000E+00
0.00000000E+00 0.00000000E+00 0.00000000E+00
0.00000000E+00 0.00000000E+00 0.00000000E+00
0.00000000E+00 0.00000000E+00 0.00000000E+00
0.00000000E+00 0.00000000E+00 0.00000000E+00
0.00000000E+00 0.00000000E+00 0.00000000E+00
0.00000000E+00 0.00000000E+00 0.00000000E+00
0.00000000E+00 0.00000000E+00 0.00000000E+00
0.00000000E+00 0.00000000E+00 0.00000000E+00
0.00000000E+00 0.00000000E+00 0.00000000E+00
0.00000000E+00 0.00000000E+00 0.00000000E+00
0.00000000E+00 0.00000000E+00 0.00000000E+00
0.00000000E+00 0.00000000E+00 0.00000000E+00
0.00000000E+00 0.00000000E+00 0.00000000E+00
0.00000000E+00 0.00000000E+00 0.00000000E+00
0.00000000E+00 0.00000000E+00 0.00000000E+00
0.00000000E+00 0.00000000E+00 0.00000000E+00
0.00000000E+00 0.00000000E+00 0.00000000E+00
0.00000000E+00 0.00000000E+00 0.00000000E+00
0.00000000E+00 0.00000000E+00 0.00000000E+00
0.00000000E+00 0.00000000E+00 0.00000000E+00
0.00000000E+00 0.00000000E+00 0.00000000E+00
0.00000000E+00 0.00000000E+00 0.00000000E+00
0.00000000E+00 0.00000000E+00 0.00000000E+00
0.00000000E+00 0.00000000E+00 0.00000000E+00
0.00000000E+00 0.00000000E+00 0.00000000E+00
0.00000000E+00 0.00000000E+00 0.00000000E+00
0.00000000E+00 0.00000000E+00 0.00000000E+00
0.00000000E+00 0.00000000E+00 0.00000000E+00
0.00000000E+00 0.00000000E+00 0.00000000E+00
0.00000000E+00 0.00000000E+00 0.00000000E+00
0.00000000E+00 0.00000000E+00 0.00000000E+00
0.00000000E+00 0.00000000E+00 0.00000000E+00
0.00000000E+00 0.00000000E+00 0.00000000E+00
0.00000000E+00 0.00000000E+00 0.00000000E+00
0.00000000E+00 0.00000000E+00 0.00000000E+00
0.00000000E+00 0.00000000E+00 0.00000000E+00
0.00000000E+00 0.00000000E+00 0.00000000E+00
0.00000000E+00 0.00000000E+00 0.00000000E+00
0.00000000E+00 0.00000000E+00 0.00000000E+00
0.00000000E+00 0.00000000E+00 0.00000000E+00
0.00000000E+00 0.00000000E+00 0.00000000E+00
0.00000000E+00 0.00000000E+00 0.00000000E+00
0.00000000E+00 0.00000000E+00 0.00000000E+00
0.00000000E+00 0.00000000E+00 0.00000000E+00
0.00000000E+00 0.00000000E+00 0.00000000E+00
0.00000000E+00 0.00000000E+00 0.00000000E+00
0.00000000E+00 0.00000000E+00 0.00000000E+00
0.00000000E+00 0.00000000E+00 0.00000000E+00
0.00000000E+00 0.00000000E+00 0.00000000E+00
0.00000000E+00 0.00000000E+00 0.00000000E+00
0.00000000E+00 0.00000000E+00 0.00000000E+00
0.00000000E+00 0.00000000E+00 0.00000000E+00
0.00000000E+00 0.00000000E+00 0.00000000E+00
0.00000000E+00 0.00000000E+00 0.00000000E+00
0.00000000E+00 0.00000000E+00 0.00000000E+00
0.00000000E+00 0.00000000E+00 0.00000000E+00
0.00000000E+00 0.00000000E+00 0.00000000E+00
0.00000000E+00 0.00000000E+00 0.00000000E+00
0.00000000E+00 0.00000000E+00 0.00000000E+00
0.00000000E+00 0.00000000E+00 0.00000000E+00
0.00000000E+00 0.00000000E+00 0.00000000E+00
0.00000000E+00 0.00000000E+00 0.00000000E+00
0.00000000E+00 0.00000000E+00 0.00000000E+00
0.00000000E+00 0.00000000E+00 0.00000000E+00
0.00000000E+00 0.00000000E+00 0.00000000E+00
0.00000000E+00 0.00000000E+00 0.00000000E+00
0.00000000E+00 0.00000000E+00 0.00000000E+00
0.00000000E+00 0.00000000E+00 0.00000000E+00
0.00000000E+00 0.00000000E+00 0.00000000E+00
0.00000000E+00 0.00000000E+00 0.00000000E+00
0.00000000E+00 0.00000000E+00 0.00000000E+00
0.00000000E+00 0.00000000E+00 0.00000000E+00
0.00000000E+00 0.00000000E+00 0.00000000E+00
0.00000000E+00 0.00000000E+00 0.00000000E+00
0.00000000E+00 0.00000000E+00 0.00000000E+00
0.00000000E+00 0.00000000E+00 0.00000000E+00
0.00000000E+00 0.00000000E+00 0.00000000E+00
0.00000000E+00 0.00000000E+00 0.00000000E+00
0.00000000E+00 0.00000000E+00 0.00000000E+00
0.00000000E+00 0.00000000E+00 0.00000000E+00
0.00000000E+00 0.00000000E+00 0.00000000E+00
0.00000000E+00 0.00000000E+00 0.00000000E+00
0.00000000E+00 0.00000000E+00 0.00000000E+00
0.00000000E+00 0.00000000E+00 0.00000000E+00
0.00000000E+00 0.00000000E+00 0.00000000E+00
0.00000000E+00 0.00000000E+00 0.00000000E+00
0.00000000E+00 0.00000000E+00 0.00000000E+00
0.00000000E+00 0.00000000E+00 0.00000000E+00
0.00000000E+00 0.00000000E+00 0.00000000E+00
0.00000000E+00 0.00000000E+00 0.00000000E+00
0.00000000E+00 0.00000000E+00 0.00000000E+00
0.00000000E+00 0.00000000E+00 0.00000000E+00
0.00000000E+00 0.00000000E+00 0.00000000E+00
0.00000000E+00 0.00000000E+00 0.00000000E+00
0.00000000E+00 0.00000000E+00 0.00000000E+00
0.00000000E+00 0.00000000E+00 0.00000000E+00
0.00000000E+00 0.00000000E+00 0.00000000E+00
0.00000000E+00 0.00000000E+00 0.00000000E+00
0.00000000E+00 0.00000000E+00 0.00000000E+00
0.00000000E+00 0.00000000E+00 0.00000000E+00
0.00000000E+00 0.00000000E+00 0.00000000E+00
0.00000000E+00 0.00000000E+00 0.00000000E+00
0.00000000E+00 0.00000000E+00 0.00000000E+00
0.00000000E+00 0.00000000E+00 0.00000000E+00
0.00000000E+00 0.00000000E+00 0.00000000E+00
0.00000000E+00 0.00000000E+00 0.00000000E+00
0.00000000E+00 0.00000000E+00 0.00000000E+00
0.00000000E+00 0.00000000E+00 0.00000000E+00
0.00000000E+00 0.00000000E+00 0.00000000E+00
0.00000000E+00 0.00000000E+00 0.00000000E+00
0.00000000E+00 0.00000000E+00 0.00000000E+00
0.00000000E+00 0.00000000E+00 0.00000000E+00
0.00000000E+00 0.00000000E+00 0.00000000E+00
0.00000000E+00 0.00000000E+00 0.00000000E+00
0.00000000E+00 0.00000000E+00 0.00000000E+00
0.00000000E+00 0.00000000E+00 0.00000000E+00
0.00000000E+00 0.00000000E+00 0.00000000E+00
0.00000000E+00 0.00000000E+00 0.00000000E+00
0.00000000E+00 0.00000000E+00 0.00000000E+00
0.00000000E+00 0.00000000E+00 0.00000000E+00
0.00000000E+00 0.00000000E+00 0.00000000E+00
0.00000000E+00 0.00000000E+00 0.00000000E+00
0.00000000E+00 0.00000000E+00 0.00000000E+00
0.00000000E+00 0.00000000E+00 0.00000000E+00
0.00000000E+00 0.00000000E+00 0.00000000E+00
0.00000000E+00 0.00000000E+00 0.00000000E+00
0.00000000E+00 0.00000000E+00 0.00000000E+00
0.00000000E+00 0.00000000E+00 0.00000000E+00
0.00000000E+00 0.00000000E+00 0.00000000E+00
0.00000000E+00 0.00000000E+00 0.00000000E+00
0.00000000E+00 0.00000000E+00 0.00000000E+00
0.00000000E+00 0.00000000E+00 0.00000000E+00
0.00000000E+00 0.00000000E+00 0.00000000E+00
0.00000000E+00 0.00000000E+00 0.00000000E+00
0.00000000E+00 0.00000000E+00 0.00000000E+00
0.00000000E+00 0.00000000E+00 0.00000000E+00
0.00000000E+00 0.00000000E+00 0.00000000E+00
0.00000000E+00 0.00000000E+00 0.00000000E+00
0.00000000E+00 0.00000000E+00 0.00000000E+00
0.00000000E+00 0.00000000E+00 0.00000000E+00
0.00000000E+00 0.00000000E+00 0.00000000E+00
0.00000000E+00 0.00000000E+00 0.00000000E+00
0.00000000E+00 0.00000000E+00 0.00000000E+00
0.00000000E+00 0.00000000E+00 0.00000000E+00
0.00000000E+00 0.00000000E+00 0.00000000E+00
0.00000000E+00 0.00000000E+00 0.00000000E+00
0.00000000E+00 0.00000000E+00 0.00000000E+00
0.00000000E+00 0.00000000E+00 0.00000000E+00
0.00000000E+00 0.00000000E+00 0.00000000E+00
0.00000000E+00 0.00000000E+00 0.00000000E+00
0.00000000E+00 0.00000000E+00 0.00000000E+00
0.00000000E+00 0.00000000E+00 0.00000000E+00
0.00000000E+00 0.00000000E+00 0.00000000E+00
0.00000000E+00 0.00000000E+00 0.00000000E+00
0.00000000E+00 0.00000000E+00 0.00000000E+00
0.00000000E+00 0.00000000E+00 0.00000000E+00
0.00000000E+00 0.00000000E+00 0.00000000E+00
0.00000000E+00 0.00000000E+00 0.00000000E+00
0.00000000E+00 0.00000000E+00 0.00000000E+00
0.00000000E+00 0.00000000E+00 0.00000000E+00
0.00000000E+00 0.00000000E+00 0.00000000E+00
0.00000000E+00 0.00000000E+00 0.00000000E+00
0.00000000E+00 0.00000000E+00 0.00000000E+00
0.00000000E+00 0.00000000E+00 0.00000000E+00
0.00000000E+00 0.00000000E+00 0.00000000E+00
0.00000000E+00 0.00000000E+00 0.00000000E+00
0.00000000E+00 0.00000000E+00 0.00000000E+00
0.00000000E+00 0.00000000E+00 0.00000000E+00
0.00000000E+00 0.00000000E+00 0.00000000E+00
0.00000000E+00 0.00000000E+00 0.00000000E+00
0.00000000E+00 0.00000000E+00 0.00000000E+00
0.00000000E+00 0.00000000E+00 0.00000000E+00
0.00000000E+00 0.00000000E+00 0.00000000E+00
0.00000000E+00 0.00000000E+00 0.00000000E+00
0.00000000E+00 0.00000000E+00 0.00000000E+00
0.00000000E+00 0.00000000E+00 0.00000000E+00
0.00000000E+00 0.00000000E+00 0.00000000E+00
0.00000000E+00 0.00000000E+00 0.00000000E+00
0.00000000E+00 0.00000000E+00 0.00000000E+00
0.00000000E+00 0.00000000E+00 0.00000000E+00
0.00000000E+00 0.00000000E+00 0.00000000E+00
0.00000000E+00 0.00000000E+00 0.00000000E+00
0.00000000E+00 0.00000000E+00 0.00000000E+00
0.00000000E+00 0.00000000E+00 0.00000000E+00
0.00000000E+00 0.00000000E+00 0.00000000E+00
0.00000000E+00 0.00000000E+00 0.00000000E+00
0.00000000E+00 0.00000000E+00 0.00000000E+00
0.00000000E+00 0.00000000E+00 0.00000000E+00
0.00000000E+00 0.00000000E+00 0.00000000E+00
0.00000000E+00 0.00000000E+00 0.00000000E+00
0.00000000E+00 0.00000000E+00 0.00000000E+00
0.00000000E+00 0.00000000E+00 0.00000000E+00
0.00000000E+00 0.00000000E+00 0.00000000E+00
0.00000000E+00 0.00000000E+00 0.00000000E+00
0.00000000E+00 0.00000000E+00 0.00000000E+00
0.00000000E+00 0.00000000E+00 0.00000000E+00
0.00000000E+00 0.00000000E+00 0.00000000E+00
0.00000000E+00 0.00000000E+00 0.00000000E+00
0.00000000E+00 0.00000000E+00 0.00000000E+00
0.00000000E+00 0.00000000E+00 0.00000000E+00
0.00000000E+00 0.00000000E+00 0.00000000E+00
0.00000000E+00 0.00000000E+00 0.00000000E+00
0.00000000E+00 0.00000000E+00 0.00000000E+00
0.00000000E+00 0.00000000E+00 0.00000000E+00
0.00000000E+00 0.00000000E+00 0.00000000E+00
0.00000000E+00 0.00000000E+00 0.00000000E+00
0.00000000E+00 0.00000000E+00 0.00000000E+00
0.00000000E+00 0.00000000E+00 0.00000000E+00
0.00000000E+00 0.00000000E+00 0.00000000E+00
0.00000000E+00 0.00000000E+00 0.00000000E+00
0.00000000E+00 0.00000000E+00 0.00000000E+00
0.00000000E+00 0.00000000E+00 0.00000000E+00
0.00000000E+00 0.00000000E+00 0.00000000E+00
0.00000000E+00 0.00000000E+00 0.00000000E+00
0.00000000E+00 0.00000000E+00 0.00000000E+00
0.00000000E+00 0.00000000E+00 0.00000000E+00
0.00000000E+00 0.00000000E+00 0.00000000E+00
0.00000000E+00 0.00000000E+00 0.00000000E+00
0.00000000E+00 0.00000000E+00 0.00000000E+00
0.00000000E+00 0.00000000E+00 0.00000000E+00
0.00000000E+00 0.00000000E+00 0.00000000E+00
0.00000000E+00 0.00000000E+00 0.00000000E+00
0.00000000E+00 0.00000000E+00 0.00000000E+00
0.00000000E+00 0.00000000E+00 0.00000000E+00
0.00000000E+00 0.00000000E+00 0.00000000E+00
0.00000000E+00 0.00000000E+00 0.00000000E+00
0.00000000E+00 0.00000000E+00 0.00000000E+00
0.00000000E+00 0.00000000E+00 0.00000000E+00
0.00000000E+00 0.00000000E+00 0.00000000E+00
0.00000000E+00 0.00000000E+00 0.00000000E+00
0.00000000E+00 0.00000000E+00 0.00000000E+00
0.00000000E+00 0.00000000E+00 0.00000000E+00
0.00000000E+00 0.00000000E+00 0.00000000E+00
0.00000000E+00 0.00000000E+00 0.00000000E+00
0.00000000E+00 0.00000000E+00 0.00000000E+00
0.00000000E+00 0.00000000E+00 0.00000000E+00
0.00000000E+00 0.00000000E+00 0.00000000E+00
0.00000000E+00 0.00000000E+00 0.00000000E+00
0.00000000E+00 0.00000000E+00 0.00000000E+00
0.00000000E+00 0.00000000E+00 0.00000000E+00
0.00000000E+00 0.00000000E+00 0.00000000E+00
0.00000000E+00 0.00000000E+00 0.00000000E+00
0.00000000E+00 0.00000000E+00 0.00000000E+00
0.00000000E+00 0.00000000E+00 0.00000000E+00
0.00000000E+00 0.00000000E+00 0.00000000E+00
0.00000000E+00 0.00000000E+00 0.00000000E+00
0.00000000E+00 0.00000000E+00 0.00000000E+00
0.00000000E+00 0.00000000E+00 0.00000000E+00
0.00000000E+00 0.00000000E+00 0.00000000E+00
0.00000000E+00 0.00000000E+00 0.00000000E+00
0.00000000E+00 0.00000000E+00 0.00000000E+00
0.00000000E+00 0.00000000E+00 0.00000000E+00
0.00000000E+00 0.00000000E+00 0.00000000E+00
0.00000000E+00 0.00000000E+00 0.00000000E+00
0.00000000E+00 0.00000000E+00 0.00000000E+00
0.00000000E+00 0.00000000E+00 0.00000000E+00
0.00000000E+00 0.00000000E+00 0.00000000E+00
0.00000000E+00 0.00000000E+00 0.00000000E+00
0.00000000E+00 0.00000000E+00 0.00000000E+00
0.00000000E+00 0.00000000E+00 0.00000000E+00
0.00000000E+00 0.00000000E+00 0.00000000E+00
0.00000000E+00 0.00000000E+00 0.00000000E+00
0.00000000E+00 0.00000000E+00 0.00000000E+00
0.00000000E+00 0.00000000E+00 0.00000000E+00
0.00000000E+00 0.00000000E+00 0.00000000E+00
0.00000000E+00 0.00000000E+00 0.00000000E+00
0.00000000E+00 0.00000000E+00 0.00000000E+00
0.00000000E+00 0.00000000E+00 0.00000000E+00
0.00000000E+00 0.00000000E+00 0.00000000E+00
0.00000000E+00 0.00000000E+00 0.00000000E+00
0.00000000E+00 0.00000000E+00 0.00000000E+00
0.00000000E+00 0.00000000E+00 0.00000000E+00
0.00000000E+00 0.00000000E+00 0.00000000E+00
0.00000000E+00 0.00000000E+00 0.00000000E+00
0.00000000E+00 0.00000000E+00 0.00000000E+00
0.00000000E+00 0.00000000E+00 0.00000000E+00
0.00000000E+00 0.00000000E+00 0.00000000E+00
0.00000000E+00 0.00000000E+00 0.00000000E+00
0.00000000E+00 0.00000000E+00 0.00000000E+00
0.00000000E+00 0.00000000E+00 0.00000000E+00
0.00000000E+00 0.00000000E+00 0.00000000E+00
0.00000000E+00 0.00000000E+00 0.00000000E+00
0.00000000E+00 0.00000000E+00 0.00000000E+00
0.00000000E+00 0.00000000E+00 0.00000000E+00
0.00000000E+00 0.00000000E+00 0.00000000E+00
0.00000000E+00 0.00000000E+00 0.00000000E+00
0.00000000E+00 0.00000000E+00 0.00000000E+00
0.00000000E+00 0.00000000E+00 0.00000000E+00
0.00000000E+00 0.00000000E+00 0.00000000E+00
0.00000000E+00 0.00000000E+00 0.00000000E+00
0.00000000E+00 0.00000000E+00 0.00000000E+00
0.00000000E+00 0.00000000E+00 0.00000000E+00
0.00000000E+00 0.00000000E+00 0.00000000E+00
0.00000000E+00 0.00000000E+00 0.00000000E+00
0.00000000E+00 0.00000000E+00 0.00000000E+00
0.00000000E+00 0.00000000E+00 0.00000000E+00
0.00000000E+00 0.00000000E+00 0.00000000E+00
0.00000000E+00 0.00000000E+00 0.00000000E+00
0.00000000E+00 0.00000000E+00 0.00000000E+00
0.00000000E+00 0.00000000E+00 0.00000000E+00
0.00000000E+00 0.00000000E+00 0.00000000E+00
0.00000000E+00 0.00000000E+00 0.00000000E+00
0.00000000E+00 0.00000000E+00 0.00000000E+00
0.00000000E+00 0.00000000E+00 0.00000000E+00
0.00000000E+00 0.00000000E+00 0.00000000E+00
0.00000000E+00 0.00000000E+00 0.00000000E+00
0.00000000E+00 0.00000000E+00 0.00000000E+00
0.00000000E+00 0.00000000E+00 0.00000000E+00
0.00000000E+00 0.00000000E+00 0.00000000E+00
0.00000000E+00 0.00000000E+00 0.00000000E+00
0.00000000E+00 0.00000000E+00 0.00000000E+00
0.00000000E+00 0.00000000E+00 0.00000000E+00
0.00000000E+00 0.00000000E+00 0.00000000E+00
0.00000000E+00 0.00000000E+00 0.00000000E+00
0.00000000E+00 0.00000000E+00 0.00000000E+00
0.00000000E+00 0.00000000E+00 0.00000000E+00
0.00000000E+00 0.00000000E+00 0.00000000E+00
0.00000000E+00 0.00000000E+00 0.00000000E+00
0.00000000E+00 0.00000000E+00 0.00000000E+00
0.00000000E+00 0.00000000E+00 0.00000000E+00
0.00000000E+00 0.00000000E+00 0.00000000E+00
0.00000000E+00 0.00000000E+00 0.00000000E+00
0.00000000E+00 0.00000000E+00 0.00000000E+00
0.00000000E+00 0.00000000E+00 0.00000000E+00
0.00000000E+00 0.00000000E+00 0.00000000E+00
0.00000000E+00 0.00000000E+00 0.00000000E+00
0.00000000E+00 0.00000000E+00 0.00000000E+00
0.00000000E+00 0.00000000E+00 0.00000000E+00
0.00000000E+00 0.00000000E+00 0.00000000E+00
0.00000000E+00 0.00000000E+00 0.00000000E+00
0.00000000E+00 0.00000000E+00 0.00000000E+00
0.00000000E+00 0.00000000E+00 0.00000000E+00
0.00000000E+00 0.00000000E+00 0.00000000E+00
0.00000000E+00 0.00000000E+00 0.00000000E+00
0.00000000E+00 0.00000000E+00 0.00000000E+00
0.00000000E+00 0.00000000E+00 0.00000000E+00
0.00000000E+00 0.00000000E+00 0.00000000E+00
0.00000000E+00 0.00000000E+00 0.00000000E+00
0.00000000E+00 0.00000000E+00 0.00000000E+00
0.00000000E+00 0.00000000E+00 0.00000000E+00
0.00000000E+00 0.00000000E+00 0.00000000E+00
0.00000000E+00 0.00000000E+00 0.00000000E+00
0.00000000E+00 0.00000000E+00 0.00000000E+00
0.00000000E+00 0.00000000E+00 0.00000000E+00
0.00000000E+00 0.00000000E+00 0.00000000E+00
0.00000000E+00 0.00000000E+00 0.00000000E+00
0.00000000E+00 0.00000000E+00 0.00000000E+00
0.00000000E+00 0.00000000E+00 0.00000000E+00
0.00000000E+00 0.00000000E+00 0.00000000E+00
0.00000000E+00 0.00000000E+00 0.00000000E+00
0.00000000E+00 0.00000000E+00 0.00000000E+00
0.00000000E+00 0.00000000E+00 0.00000000E+00
0.00000000E+00 0.00000000E+00 0.00000000E+00
0.00000000E+00 0.00000000E+00 0.00000000E+00
0.00000000E+00 0.00000000E+00 0.00000000E+00
0.00000000E+00 0.00000000E+00 0.00000000E+00
0.00000000E+00 0.00000000E+00 0.00000000E+00
0.00000000E+00 0.00000000E+00 0.00000000E+00
0.00000000E+00 0.00000000E+00 0.00000000E+00

## Sheet: CoP for MD_initial
Generated by VASPKIT code
1
9.7461996077999995 0.0000000000000000 0.0000000000000000
0.0000000000000000 7.4523000716999999 0.0000000000000000
0.0000000000000000 0.0000000000000000 49.2904014587000034
Co P K H O Cl
24 24 1 92 47 1
Selective Dynamics
Direct
0.0133000000000000 0.6403999920000000 0.1032300000000000 F F F Co001
0.0135400000000000 0.0996299980000000 0.1743499930000000 F F F Co002
0.1806000020000000 0.3235200050000000 0.1462000010000000 F F F Co003
0.1793999970000000 0.7804300190000000 0.2170100060000000 T T T Co004
0.0138100000000000 0.8209300040000000 0.1456100050000000 F F F Co005
0.0187599990000000 0.2694599930000000 0.2179100070000000 T T T Co006
0.1800400020000000 0.1481799930000000 0.1029900010000000 F F F Co007
0.1807699950000000 0.6022099850000000 0.1749600020000000 F F F Co008
0.3466100100000000 0.6403499840000000 0.1032300000000000 F F F Co009
0.3468799890000000 0.0996399970000000 0.1743399950000000 F F F Co010
0.5139300230000000 0.3234800100000000 0.1461900030000000 F F F Co011
0.5046300290000000 0.7930399780000000 0.2185000030000000 T T T Co012
0.3471300010000000 0.8208900090000000 0.1456000060000000 F F F Co013
0.3594799940000000 0.2867400050000000 0.2205100060000000 T T T Co014
0.5133500100000000 0.1481699940000000 0.1029900010000000 F F F Co015
0.5140600200000000 0.6022099850000000 0.1749600020000000 F F F Co016
0.6799700260000000 0.6403599980000000 0.1032300000000000 F F F Co017
0.6802399750000000 0.0996100010000000 0.1743499930000000 F F F Co018
0.8472399710000000 0.3235200050000000 0.1462000010000000 F F F Co019
0.8460500240000000 0.7781000140000000 0.2163500040000000 T T T Co020
0.6804699900000000 0.8208699820000001 0.1456100050000000 F F F Co021
0.6862999800000000 0.2670199870000000 0.2191199960000000 T T T Co022
0.8466899990000000 0.1481699940000000 0.1029900010000000 F F F Co023
0.8474500180000000 0.6021900180000000 0.1749500040000000 F F F Co024
0.0140400000000000 0.5271999840000000 0.1436100010000000 F F F P001
0.0073200000000000 0.9820799830000000 0.2206999960000000 T T T P002
0.1799699960000000 0.4417900150000000 0.1014399980000000 F F F P003
0.1803999990000000 0.8959900140000000 0.1769700050000000 F F F P004
0.0134200000000000 0.1110400040000000 0.1299999950000000 F F F P005
0.0104299780000000 0.5654399990000000 0.2080000040000000 T T T P006
0.1802199930000000 0.8574799900000000 0.1123000010000000 F F F P007
0.1808200030000000 0.3118900060000000 0.1905599980000000 T T T P008
0.3473699990000000 0.5271900300000000 0.1436000020000000 F F F P009
0.3512200120000000 0.9865900280000000 0.2170999940000000 T T T P010
0.5133000020000000 0.4417999980000000 0.1014399980000000 F F F P011
0.5137500170000000 0.8959900140000000 0.1769600060000000 F F F P012
0.3467600050000000 0.1110400040000000 0.1299999950000000 F F F P013
0.3441700040000000 0.5729200240000000 0.2039200070000000 T T T P014
0.5135499840000000 0.8574699760000000 0.1123000010000000 F F F P015
0.5141500230000000 0.3118999900000000 0.1905599980000000 T T T P016
0.6807000040000000 0.5271999840000000 0.1436100010000000 F F F P017
0.6757699850000000 0.9698899980000000 0.2186200020000000 T T T P018
0.8466500040000000 0.4417900150000000 0.1014399980000000 F F F P019
0.8470699790000000 0.8959800000000000 0.1769600060000000 F F F P020
0.6800900100000000 0.1110299970000000 0.1299999950000000 F F F P021
0.6841400270000000 0.5659400220000000 0.2075999980000000 T T T P022
0.8468800190000000 0.8574699760000000 0.1123100000000000 F F F P023
0.8474900130000000 0.3119100030000000 0.1905599980000000 T T T P024
0.2252099960000000 0.0479100010000000 0.2916899920000000 T T T K001
0.4490900040000000 0.9912199970000000 0.3417899910000000 T T T H001
0.6764699820000000 0.3672200140000000 0.5523599980000000 T T T H002
0.6898499729999999 0.5630999800000001 0.5640500190000000 T T T H003
0.5095000270000000 0.2437899710000000 0.3230099980000000 T T T H004
0.5700600150000000 0.4205200080000000 0.3088699880000000 T T T H005
0.5681399700000000 0.0651400010000000 0.6681299810000000 T T T H006
0.6479300260000000 0.9089400170000000 0.6798800230000001 T T T H007
0.1184600000000000 0.5540999770000000 0.3977000120000000 T T T H008
0.1356900040000000 0.5872100000000000 0.3672499950000000 T T T H009
0.2676899430000000 0.9916800260000000 0.5461699960000000 T T T H010
0.3291399480000000 0.8266400100000000 0.5338500140000000 T T T H011
0.9085000160000000 0.2837499980000000 0.4684399960000000 T T T H012
0.0750299690000000 0.3191800120000000 0.4690099950000000 T T T H013
0.6579700110000000 0.4116300340000000 0.3940899970000000 T T T H014
0.8127999900000000 0.4864099920000000 0.3957900110000000 T T T H015
0.8639600280000000 0.7462000250000000 0.5478299860000000 T T T H016
0.8279700280000000 0.8204200270000001 0.5792400240000000 T T T H017
0.6235799790000000 0.7596899870000000 0.2826299970000000 T T T H018
0.0520199980000000 0.3304199870000000 0.2709299920000000 T T T H019
0.8693100210000000 0.0535200010000000 0.2628999950000000 T T T H020
0.8451899890000000 0.9845100050000000 0.2906399970000000 T T T H021
0.6554499860000000 0.7348300220000000 0.4597299990000000 T T T H022
0.7554299830000000 0.7604299780000000 0.4348300100000000 T T T H023
0.9847599860000000 0.7501900200000000 0.6165400150000000 T T T H024
0.9691399930000000 0.9454299810000000 0.6253899930000000 T T T H025
0.0936300010000000 0.9072099920000000 0.5088300110000000 T T T H026
0.0729600190000000 0.9571700100000000 0.4780899880000000 T T T H027
0.8270800109999999 0.5383499859999999 0.2625100020000000 T T T H028
0.8186700340000000 0.3339299860000000 0.2700099950000000 T T T H029
0.1168399970000000 0.7383800149999999 0.2683199940000000 T T T H030
0.4942199890000000 0.5678899880000000 0.2622599900000000 T T T H031
0.3658900260000000 0.1821800020000000 0.4328500030000000 T T T H032
0.3201499880000000 0.3852300050000000 0.4271599950000000 T T T H033
0.3158200090000000 0.4262300130000000 0.2943199870000000 T T T H034
0.3055999880000000 0.4327400030000000 0.3255400060000000 T T T H035
0.9495499730000000 0.5858399870000000 0.4346199930000000 T T T H036
0.0027099850000000 0.7646999960000000 0.4241400060000000 T T T H037
0.4838199620000000 0.4596500100000000 0.3589400050000000 T T T H038
0.1263400020000000 0.5822499990000000 0.3179799910000000 T T T H039
0.9696699980000000 0.6323999760000000 0.3227700000000000 T T T H040
0.5104699730000000 0.9913600090000000 0.6098999980000001 T T T H041
0.5322099920000000 0.9100499750000000 0.5820599789999999 T T T H042
0.3602400120000000 0.7008000020000000 0.2623099980000000 T T T H043
0.8991699810000000 0.3671599920000000 0.3118099870000000 T T T H044
0.0968999860000000 0.3518599870000000 0.5248100160000000 T T T H045
0.9591299890000000 0.2634900210000000 0.5371900200000000 T T T H046
0.6842799780000000 0.2764599920000000 0.4777100090000000 T T T H047
0.7268800140000000 0.0724200010000000 0.4700900020000000 T T T H048
0.6133000250000000 0.4880700110000000 0.6322600250000000 T T T H049
0.5924199820000000 0.3910500110000000 0.6054400210000001 T T T H050
0.3929899930000000 0.1920599940000000 0.3803800050000000 T T T H051
0.2668699920000000 0.0683199990000000 0.3730899990000000 T T T H052
0.6944500210000000 0.7371900080000000 0.3121899960000000 T T T H053
0.8344100120000000 0.4060400130000000 0.3411099910000000 T T T H054
0.3228299920000000 0.6180300120000000 0.5904800300000000 T T T H055
0.3374500270000000 0.6361200210000000 0.6214699750000000 T T T H056
0.4523899850000000 0.2389400010000000 0.6417099830000000 T T T H057
0.3391999900000000 0.1125300010000000 0.6523399950000000 T T T H058
0.7583699820000001 0.1826599990000000 0.6798599960000000 T T T H059
0.8726500270000001 0.2884700000000000 0.6945400240000000 T T T H060
0.8129299880000000 0.1508699950000000 0.3939400020000000 T T T H061
0.9364899990000000 0.0270700010000000 0.3968800010000000 T T T H062
0.1357200000000000 0.4758099910000000 0.2554300130000000 T T T H063
0.5348799820000000 0.9258300070000000 0.3173899950000000 T T T H064
0.3557499650000000 0.1175699980000000 0.5815200210000000 T T T H065
0.2111799720000000 0.0768100020000000 0.5909100170000000 T T T H066
0.0606499910000000 0.1479499940000000 0.4355100100000000 T T T H067
0.1869200470000000 0.0345899980000000 0.4285399910000000 T T T H068
0.7816799880000000 0.8067300320000000 0.3571999970000000 T T T H069
0.7204399700000000 0.6150599720000000 0.3608399930000000 T T T H070
0.3188399970000000 0.4427900020000000 0.5467299820000000 T T T H071
0.4675700070000000 0.5024600030000000 0.5535399910000000 T T T H072
0.9734799860000000 0.1904799940000000 0.6531100270000000 T T T H073
0.0418200490000000 0.2445600030000000 0.6258500220000000 T T T H074
0.5622900130000000 0.5849699970000000 0.5015100240000000 T T T H075
0.7215099930000000 0.5684199930000000 0.4979999960000000 T T T H076
0.3429299590000000 0.8435299990000000 0.4150899950000000 T T T H077
0.4642299410000000 0.8261899950000000 0.4346800150000000 T T T H078
0.9357600210000000 0.7373000380000000 0.5023999810000001 T T T H079
0.9489499930000000 0.5584999920000000 0.5216799970000000 T T T H080
0.2707799670000000 0.1685799960000000 0.5024499890000000 T T T H081
0.2883100510000000 0.2909699980000000 0.4796200100000000 T T T H082
0.0361200570000000 0.4634500150000000 0.5788800120000001 T T T H083
0.1262899640000000 0.5451999900000000 0.6017000080000000 T T T H084
0.7938200240000000 0.1107600030000000 0.5212900040000000 T T T H085
0.8139899970000000 0.0304000010000000 0.5503600239999999 T T T H086
0.0014500000000000 0.1050499680000000 0.3486999870000000 T T T H087
0.0707100030000000 0.9093400240000000 0.3481999930000000 T T T H088
0.7451699970000000 0.5698500280000000 0.6684200170000000 T T T H089
0.7875499730000000 0.7033900020000000 0.6467999820000000 T T T H090
0.5010899900000000 0.5798900130000000 0.7195699810000000 T T T H091
0.3878999950000000 0.4534800050000000 0.7302100060000000 T T T H092
0.4542300110000000 0.0091200000000000 0.3226900100000000 T T T O001
0.6260100010000000 0.4603399930000000 0.5624899860000000 T T T O002
0.5328900220000000 0.3793399930000000 0.3253200050000000 T T T O003
0.6316499710000000 0.0344300010000000 0.6833999750000000 T T T O004
0.1859100010000000 0.5632600190000000 0.3840599950000000 T T T O005
0.2758200170000000 0.9327499870000000 0.5282599930000000 T T T O006
0.9859700200000000 0.3450399940000000 0.4586499930000000 T T T O007
0.7549399730000000 0.4054999950000000 0.3844200070000000 T T T O008
0.7904499770000000 0.7788599730000000 0.5621200200000001 T T T O009
0.6691899900000000 0.8244100210000000 0.2980299890000000 T T T O010
0.9123300310000000 0.0511900000000000 0.2811000050000000 T T T O011
0.6870300170000000 0.8159099820000000 0.4460600020000000 T T T O012
0.9143000250000000 0.8367199900000000 0.6213300230000000 T T T O013
0.0234800000000000 0.9340000150000000 0.4954900150000000 T T T O014
0.8060500030000000 0.4552100000000000 0.2765800060000000 T T T O015
0.1969400050000000 0.6921200159999999 0.2583900090000000 T T T O016
0.3326599600000000 0.2949700060000000 0.4415799980000000 T T T O017
0.2541100080000000 0.3965899940000000 0.3094100060000000 T T T O018
0.9416099790000000 0.6659799810000000 0.4193699960000000 T T T O019
0.4807800050000000 0.4314500090000000 0.3786000010000000 T T T O020
0.0673699980000000 0.6604999900000000 0.3283199970000000 T T T O021
0.5316399930000000 0.0269800000000000 0.5909399990000000 T T T O022
0.4653599860000000 0.6969699860000000 0.2610099910000000 T T T O023
0.0247000460000000 0.3719199900000000 0.5374400020000000 T T T O024
0.7247899770000000 0.1712300030000000 0.4843400120000000 T T T O025
0.5497099760000000 0.4130600090000000 0.6225900049999999 T T T O026
0.3613300320000000 0.0678299960000000 0.3814199860000000 T T T O027
0.9023299809999999 0.3384599980000000 0.3312500120000000 T T T O028
0.2770400050000000 0.6721099619999999 0.6069099900000000 T T T O029
0.4330900010000000 0.1159200000000000 0.6463400130000000 T T T O030
0.8288000230000000 0.2815499900000000 0.6765000220000000 T T T O031
0.8584600090000000 0.0515300000000000 0.3851499860000000 T T T O032
0.1165200020000000 0.3444699940000000 0.2562200130000000 T T T O033
0.2595299480000000 0.1141000020000000 0.5748000140000000 T T T O034
0.0876100060000000 0.0197800010000000 0.4320000110000000 T T T O035
0.7735700010000000 0.6930600400000000 0.3482100070000000 T T T O036
0.3767699900000000 0.5510699750000000 0.5482500200000000 T T T O037
0.0540599820000000 0.1691399960000000 0.6419000030000001 T T T O038
0.6336500050000000 0.5392799970000000 0.4892899990000000 T T T O039
0.3639899490000000 0.8431099650000000 0.4343000050000000 T T T O040
0.8910300140000000 0.6593400240000000 0.5155299900000000 T T T O041
0.2279700040000000 0.2755300100000000 0.4944199920000000 T T T O042
0.0513199570000000 0.4616500140000000 0.5987300280000000 T T T O043
0.8143299820000000 0.1405899970000000 0.5402200220000000 T T T O044
0.0940399990000000 0.0355499980000000 0.3480600120000000 T T T O045
0.7062699790000000 0.6647499800000000 0.6570900079999999 T T T O046
0.4817900060000000 0.4568699900000000 0.7242000100000000 T T T O047
0.4963099960000000 0.2670600120000000 0.2604799870000000 T T T Cl001

## Sheet: CoPi for MD_final
Generated by VASPKIT code
1
11.8055000304999993 0.0000000000000000 0.0000000000000000
0.0000000000000000 9.4679002762000000 0.0000000000000000
0.0000000000000000 0.0000000000000000 44.6763000488000017
Co P O K H Cl
24 12 100 1 93 1
Selective dynamics
Direct
0.2517099980000026 0.2363200039999995 0.1904699950000008 F F F
0.1271699970000029 0.9685400130000019 0.1419199999999989 F F F
0.1056949663332468 0.3273262620769366 0.2801828267490639 T T T
0.2143097520037135 0.9556866876984326 0.3109542902078282 T T T
0.4746100010000021 0.2771399920000022 0.1312599930000005 F F F
0.3826699849999997 0.4642499979999997 0.2429099980000018 F F F
0.7518900040000034 0.2354599980000032 0.1932499999999990 F F F
0.6296799779999986 0.9766200179999984 0.1416600049999985 F F F
0.5900044487454306 0.2014228721148680 0.2619468926385214 T T T
0.7001018492309433 0.1556819750257199 0.3132442991534298 T T T
0.9744999999999990 0.2785899940000007 0.1338800039999981 F F F
0.8865100149999989 0.4894599909999968 0.2439199980000026 F F F
0.2572000030000012 0.7342500090000001 0.1921900059999970 F F F
0.1252299989999983 0.4770100120000009 0.1403899940000031 F F F
0.0927490831414110 0.7129530966177403 0.2588668025304449 T T T
0.2127218039922831 0.6322766742373467 0.3087472354119956 T T T
0.4786100090000005 0.7797499899999991 0.1336299929999996 F F F
0.3814699950000033 0.9943299890000006 0.2452400029999993 F F F
0.7522900100000030 0.7345600129999994 0.1918600050000023 F F F
0.6279199720000008 0.4679000080000009 0.1420200020000024 F F F
0.6184783324990221 0.8403746734231825 0.2751691211660049 T T T
0.6968852171685761 0.4981706984950673 0.3000222105167277 T T T
0.9719700220000007 0.7808600070000011 0.1322399969999992 F F F
0.8852999810000028 0.9903699759999967 0.2438800039999975 F F F
0.3743199999999973 0.0274300000000025 0.1665399970000010 F F F
0.3564023050894137 0.2445785264440310 0.2936745608873371 T T T
0.1288699950000023 0.4497100110000005 0.2162799979999974 F F F
0.8712300059999976 0.0269300009999967 0.1667699959999993 F F F
0.8547668889540210 0.2398567057719430 0.2892285085463613 T T T
0.6317600010000035 0.4579200149999991 0.2151200030000027 F F F
0.3690600099999983 0.5245900150000011 0.1642500009999992 F F F
0.3833639191793433 0.7145723363391775 0.2846866284430636 T T T
0.1349399980000001 0.9590399860000005 0.2149100009999998 F F F
0.8729000089999985 0.5283700230000008 0.1667599980000034 F F F
0.8663133374912334 0.7387573419228508 0.2906431965579476 T T T
0.6313899760000012 0.9522600170000004 0.2170699979999995 F F F
0.2626700100000008 0.0880900029999978 0.1523099990000034 F F F
0.2291296723413022 0.1763187845065259 0.2919763041495437 T T T
0.2355500010000000 0.3721199929999983 0.2302600000000012 F F F
0.3803899879999975 0.0889199969999979 0.1986300049999983 F F F
0.1151516288037621 0.5128404468795763 0.2896786254514228 T T T
0.1281500010000016 0.3988499940000025 0.1833200009999985 F F F
0.1332699949999991 0.1186299989999995 0.2121099980000025 F F F
0.3646700079999974 0.3604199890000004 0.1609299930000034 F F F
0.3419275102398343 0.3998199416737085 0.2830144428733474 T T T
0.0873399970000008 0.3469699919999982 0.1123699990000020 F F F
0.0266999990000016 0.3911299999999969 0.2344699949999978 F F F
0.4177019219616754 0.1653059018179260 0.2656912990309850 T T T
0.4761199949999977 0.0815899970000018 0.1470600070000003 F F F
0.7632600069999995 0.0966399980000006 0.1523800049999977 F F F
0.8580137319066753 0.1829203881842501 0.2561389589295219 T T T
0.7439399960000017 0.3923000099999996 0.2283400000000029 F F F
0.8727999930000010 0.0773399990000030 0.1996600029999982 F F F
0.6281438054166250 0.3239748394502976 0.2963689990840389 T T T
0.6247799989999976 0.3805400130000010 0.1837700009999992 F F F
0.6366299990000002 0.1146700010000004 0.2201499940000033 F F F
0.8721500039999981 0.3634800020000029 0.1650999929999983 F F F
0.8367580822622974 0.4035032242113218 0.2850436983588659 T T T
0.5939300060000008 0.3445799949999966 0.1122900020000017 F F F
0.5352699760000021 0.4048700029999992 0.2356999960000010 F F F
0.9794392455733231 0.2337491399116840 0.3039000750978557 T T T
0.9773100020000030 0.0818900020000015 0.1490399990000029 F F F
0.2610000069999998 0.5965399740000024 0.1503700020000025 F F F
0.3807142938348594 0.6533317888817789 0.2525835771817888 T T T
0.2450100029999973 0.8964400289999972 0.2297800030000019 F F F
0.3721500039999981 0.5718200210000006 0.1973000019999986 F F F
0.1444048745000352 0.7918011568272080 0.2958273927201995 T T T
0.1311199960000025 0.8788999920000009 0.1839800030000021 F F F
0.1389999989999993 0.6131299729999995 0.2190400060000002 F F F
0.3753600120000016 0.8622800110000028 0.1654099969999976 F F F
0.3579387245575545 0.8830878594980567 0.2820189145194473 T T T
0.0875699970000028 0.8494999999999990 0.1119199990000013 F F F
0.0372699979999993 0.9037899969999970 0.2357099950000006 F F F
0.5062228529180987 0.6959616973370905 0.2955148318930111 T T T
0.4753000139999983 0.5799999830000004 0.1465699970000003 F F F
0.7606199980000028 0.5909699799999970 0.1531199960000009 F F F
0.7388929182054523 0.6961734080895178 0.2839405931468823 T T T
0.7381799819999983 0.8760899899999970 0.2317599949999973 F F F
0.8820300100000011 0.5876899960000017 0.1989099979999978 F F F
0.6415352631911547 0.0350366027513437 0.2823814878389601 T T T
0.6316800119999968 0.8978899720000015 0.1843399999999988 F F F
0.6352000239999995 0.6185200210000019 0.2130099979999969 F F F
0.8680899740000001 0.8624699710000030 0.1636600049999970 F F F
0.8852909738620063 0.8981308660533471 0.2833564485846540 T T T
0.5924500229999978 0.8501499890000019 0.1128600019999979 F F F
0.5287100079999973 0.8915799859999964 0.2348899990000035 F F F
0.9357281512841428 0.6604425344414300 0.2640931460927460 T T T
0.9735400080000005 0.5832600000000028 0.1467899980000027 F F F
0.1784996689365419 0.2791751602990675 0.3563247104676383 T T T
0.3869276359728314 0.4448684298730201 0.5733920383107383 T T T
0.4534994306262882 0.2850374392057102 0.4776298731472182 T T T
0.8652831768063819 1.0966641087337687 0.5481973475361496 T T T
0.2269185871530278 0.7458545504263475 0.4815968110708465 T T T
0.8001547866781633 0.0880364050154919 0.4527765574169311 T T T
0.6133143702579845 0.4404055638179741 0.5457973094543894 T T T
0.4968695130808827 0.8628816281459053 0.3497606409450530 T T T
0.0264727693383995 1.0832885131065519 0.5052382467443017 T T T
0.2478066106107158 1.0460104949218911 0.5325493187390583 T T T
0.1017623625231478 0.6417286602936306 0.3710236895391517 T T T
0.2855104647384329 0.5741129859272602 0.3436522705276216 T T T
0.3954003027276438 0.1462951222767564 0.4168182984383818 T T T
0.9033966099808743 0.7006163435527099 0.4566426206066192 T T T
0.7958198569944720 1.3163044117372105 0.5042604308904443 T T T
0.3642884179495160 0.7437222398838219 0.5744757708454089 T T T
0.1257626446089802 0.2667355399066765 0.4346896033070380 T T T
0.4362459668582930 0.8597909944665145 0.5092659481299258 T T T
0.1310672583138977 0.5992338318078501 0.4365663526650017 T T T
0.5576354366911592 0.5723133178804299 0.4655003904920503 T T T
0.0477535031928522 0.3853051380048592 0.4942084264898834 T T T
0.2988504288304727 0.9626164218311480 0.3458939207299778 T T T
0.2804539024543667 0.4577489432480195 0.5141220286691472 T T T
0.7472479640511412 0.4973081761993299 0.4315739717241576 T T T
-0.0539005365078137 0.8538845520992061 0.3903626317690802 T T T
0.5079449992915175 0.9512193022731903 0.5919669957160657 T T T
0.6898275413531519 0.7484971128640402 0.3953315740890749 T T T
0.3368327461340992 1.2018685248656624 0.5996251664955689 T T T
0.7446598995101017 0.5226710425786497 0.3428661395565988 T T T
0.0625503141519764 1.0125195369632871 0.3310244827094873 T T T
0.9119540122598065 0.6447797261433779 0.5225758024304038 T T T
0.4251393260579820 0.4292468688368391 0.3855761355323446 T T T
0.7321980337687982 0.3886540365114432 0.5931001067421274 T T T
1.1108664883202819 0.5985836370842473 0.5844269234126535 T T T
0.9562974561714751 0.4206601905348172 0.3522213042589524 T T T
0.9635278377687427 1.3628604497520871 0.5934464302032588 T T T
1.1122848216894730 0.7820852970131266 0.5326757330954968 T T T
0.6678280487905291 0.6953411897377894 0.5153625379987861 T T T
0.5530067346302888 0.1193535340041464 0.3394395006076582 T T T
0.8845191907587601 0.2948761222210382 0.4122126683258539 T T T
0.5456856564118865 1.1041969430708967 0.5104106497624791 T T T
0.6617338874843526 0.9869372597342186 0.5474045116271317 T T T
0.2271483985863913 0.9434906147306806 0.4055768179494410 T T T
0.5810780110806705 -0.0517676262036755 0.4335829433154922 T T T
0.4087838341048733 0.6892747900886228 0.4231580220466540 T T T
0.6385929108900520 0.3631507019870371 0.3778090532058819 T T T
0.1122794630213184 1.0702323390421560 0.5892835664539717 T T T
1.1275856297022606 0.8329258574951741 0.6324657402043140 T T T
0.0318765632845004 0.9701423214682297 0.4488378642792689 T T T
0.2044006615481060 0.1816994382273712 0.3546318411650484 T T T
0.4623709956472259 0.4236120369217086 0.5639713029501000 T T T
0.3647360034272067 0.3791511134813630 0.5891576217543444 T T T
0.5335979047758872 0.4863783320478443 0.4758542853667160 T T T
0.3807707347367483 0.3281390162689546 0.4840015078865937 T T T
0.8998629975857346 1.1228835538267317 0.5677192476557918 T T T
0.7826539312419205 1.0533617481181337 0.5506634390666191 T T T
0.2119201793782308 0.6758224340388630 0.4661034043251487 T T T
0.2980291708030804 0.7866220146456659 0.4752012324545407 T T T
0.8278955044191553 0.1442706289321915 0.4345006152638251 T T T
0.7969490509042813 1.1620156959429810 0.4672713251925953 T T T
0.6331099017124336 0.3654655989737905 0.5323985114909600 T T T
0.6279143941861393 0.5189726898787317 0.5326602118489157 T T T
0.5353106161278198 0.0392345047354177 0.4298285159082331 T T T
0.4939204361673410 0.7875975181656548 0.3349717743011350 T T T
-0.0316618041983223 1.0781422344879021 0.5212098868469385 T T T
0.0959197745249200 1.0701047227154943 0.5170853928265811 T T T
0.3162559531241136 0.9912281031563478 0.5224882135155144 T T T
0.2619051980682509 1.0615577779271925 0.5544888797031996 T T T
0.0558900570638519 0.7285248479016219 0.3720402432341457 T T T
0.0498279676467185 0.5689461401204998 0.3628845438841958 T T T
0.2128144504904458 0.5828202646847509 0.3531452097897972 T T T
0.3885462395988824 0.4538751014300575 0.3665304944206951 T T T
0.3703437635427375 0.1804143624235490 0.4378734827571062 T T T
0.4056504246253833 0.2344336444048330 0.4061956787372675 T T T
-0.1113116218723422 0.7061400315125330 0.4776957494702377 T T T
0.8403236106364481 0.6417625027837305 0.4493626245951401 T T T
0.8603427056716751 0.3846492132769848 0.5055391483329561 T T T
0.8008528144311166 0.2629859628382427 0.5234174488757992 T T T
0.3699237686455071 0.6427701753124011 0.5791852543469437 T T T
0.2859774865716871 0.7573765522258505 0.5792275804672564 T T T
0.1356835959644116 0.3284782234531224 0.4517655202549641 T T T
0.1806877809742757 0.2900076805091458 0.4205603622487765 T T T
0.4716404057487278 0.9547340658590958 0.5082749359880052 T T T
0.4719991783388330 0.8211171118905921 0.5266900288881308 T T T
0.1424112916310727 0.6155662588423041 0.4146614663841108 T T T
0.0513508447453450 0.6233661866580595 0.4415046320399148 T T T
0.5846081342898211 0.6342139331828157 0.4816401343383772 T T T
0.0236290817790287 0.2820735083577257 0.4967214469537198 T T T
0.1133163226331866 0.4004164454621554 0.5079420250507780 T T T
0.2627477362955605 0.9606898723847070 0.3646694140056007 T T T
0.4132679227635352 0.8952924106316091 0.3481812302157589 T T T
0.3195253730089096 0.4364272589671767 0.5322480194802353 T T T
0.2884178929685043 0.5582326191065790 0.5106056921151617 T T T
0.6788991738553467 0.4795654308656385 0.4451702667753111 T T T
0.7164331110999997 0.5333758560177901 0.4121669395564734 T T T
-0.0416159158029370 0.9331734619920904 0.3753635293168804 T T T
-0.1339076224375232 0.8203856125722379 0.3916471216368426 T T T
0.5276784213142423 0.9424965082290507 0.6123689021151483 T T T
0.4680531879825899 0.8690235696424105 0.5840055170904125 T T T
0.6659124110800286 0.7626717060173650 0.3745780045581894 T T T
0.6591460005010396 0.8359615917185129 0.4067812342670520 T T T
0.3793323763228339 1.1216513894919031 0.5983560073734639 T T T
0.2594507334791630 1.1599233321922202 0.6003339511630157 T T T
0.8276940527158549 0.4770045387906519 0.3442124404473053 T T T
0.6948355998942635 0.4488030546691030 0.3561641886144167 T T T
0.0462297989376182 0.1143567753877762 0.3276945637876194 T T T
-0.0029444040866408 0.9794392923656452 0.3189018344413186 T T T
-0.0219118163946028 0.7137983346247334 0.5250393642956036 T T T
-0.0500964638777389 0.5567632934681084 0.5171770052697218 T T T
0.2392094605428482 0.3473225942933771 0.3520890044270863 T T T
0.4028002509216284 0.5114251865911258 0.3985026794424247 T T T
0.6906337261300812 0.4298660072247342 0.5755983384390718 T T T
0.7382835195662149 0.4666062041701746 0.6076620113403005 T T T
1.1016498272526818 0.6651429727249100 0.5673182105446852 T T T
1.1793567777173657 0.5514388311375060 0.5806812325426519 T T T
0.9968208282430429 0.3582274317440381 0.3390025657991672 T T T
0.9388484783192699 0.3706976346003720 0.3704223125348738 T T T
0.8840481503527532 0.3651941473543922 0.5894710789517270 T T T
0.9959660602703116 0.4520236807404316 0.5860144474398407 T T T
0.1574974734781679 0.7733396585528896 0.5145007461725268 T T T
1.0968091328901453 0.8850359350559116 0.5344450210612317 T T T
0.6517235402931069 0.7941926866935304 0.5222726155226084 T T T
0.7469356631768663 0.6781839902653910 0.5214455070375894 T T T
0.4940133389884462 0.1721484770434059 0.3256836748708156 T T T
0.5364578668933417 0.0153614357068054 0.3396109297237154 T T T
0.8300742943039844 0.3703864054143530 0.4211449740108932 T T T
0.9639668697619939 0.3054954609094978 0.4203974877018924 T T T
0.4820322737696756 0.2215131161421373 0.4939577326041548 T T T
0.5922349018310434 1.0690813371030745 0.4933129224245824 T T T
0.6196091694414285 0.9694460421051461 0.5661642403072987 T T T
0.6127411660522635 1.0504879500245279 0.5309573905656140 T T T
0.2527912203359842 0.8471360330728291 0.4079121583572087 T T T
0.2875555435393023 1.0098232530598268 0.4127642672163205 T T T
0.6590091404963374 -0.0249858103798762 0.4412171042258600 T T T
0.4568403915819430 0.6794717245877048 0.4418252908642317 T T T
0.4656664824825936 0.7377160981503420 0.4105397488950382 T T T
0.6126808313661778 0.2696448152348878 0.3724905194944795 T T T
0.5581902809406003 0.4063220541089492 0.3803235793075497 T T T
0.0517470334166704 1.1361975344447348 0.5931450418294490 T T T
1.1034818500559096 1.0033124701620761 0.6060192221901828 T T T
1.1539232542485536 0.8301161442280367 0.6536805973200647 T T T
1.1125898064416291 0.7342204468106153 0.6238506679337145 T T T
0.7917183923660542 0.0516111714333547 0.3485571178689132 T T T
0.00000000E+00 0.00000000E+00 0.00000000E+00
0.00000000E+00 0.00000000E+00 0.00000000E+00
0.11472913E-02 0.22619804E-02 -0.31691858E-03
-0.87565146E-03 0.79956691E-04 -0.13350306E-02
0.00000000E+00 0.00000000E+00 0.00000000E+00
0.00000000E+00 0.00000000E+00 0.00000000E+00
0.00000000E+00 0.00000000E+00 0.00000000E+00
0.00000000E+00 0.00000000E+00 0.00000000E+00
0.16306225E-02 -0.30802049E-02 -0.68043346E-03
-0.24700948E-02 -0.14001427E-03 0.10570731E-02
0.00000000E+00 0.00000000E+00 0.00000000E+00
0.00000000E+00 0.00000000E+00 0.00000000E+00
0.00000000E+00 0.00000000E+00 0.00000000E+00
0.00000000E+00 0.00000000E+00 0.00000000E+00
-0.82542333E-03 -0.27911027E-02 0.53921591E-03
0.34953089E-02 0.89404747E-03 0.37722635E-03
0.00000000E+00 0.00000000E+00 0.00000000E+00
0.00000000E+00 0.00000000E+00 0.00000000E+00
0.00000000E+00 0.00000000E+00 0.00000000E+00
0.00000000E+00 0.00000000E+00 0.00000000E+00
-0.19392336E-02 -0.46162811E-02 -0.27480532E-02
0.13985861E-02 -0.79003394E-03 -0.33664469E-02
0.00000000E+00 0.00000000E+00 0.00000000E+00
0.00000000E+00 0.00000000E+00 0.00000000E+00
0.00000000E+00 0.00000000E+00 0.00000000E+00
0.65994046E-03 -0.38053846E-02 -0.48117905E-04
0.00000000E+00 0.00000000E+00 0.00000000E+00
0.00000000E+00 0.00000000E+00 0.00000000E+00
-0.48314321E-03 -0.10079107E-03 -0.14431437E-02
0.00000000E+00 0.00000000E+00 0.00000000E+00
0.00000000E+00 0.00000000E+00 0.00000000E+00
0.40429301E-03 0.14593774E-02 0.73939530E-04
0.00000000E+00 0.00000000E+00 0.00000000E+00
0.00000000E+00 0.00000000E+00 0.00000000E+00
0.32380097E-02 -0.59113596E-03 -0.20299538E-02
0.00000000E+00 0.00000000E+00 0.00000000E+00
0.00000000E+00 0.00000000E+00 0.00000000E+00
-0.18631777E-02 -0.28521733E-02 0.56235994E-03
0.00000000E+00 0.00000000E+00 0.00000000E+00
0.00000000E+00 0.00000000E+00 0.00000000E+00
-0.50543718E-03 -0.33924361E-02 0.54248493E-02
0.00000000E+00 0.00000000E+00 0.00000000E+00
0.00000000E+00 0.00000000E+00 0.00000000E+00
0.00000000E+00 0.00000000E+00 0.00000000E+00
-0.96509657E-02 0.18724072E-02 -0.11714841E-02
0.00000000E+00 0.00000000E+00 0.00000000E+00
0.00000000E+00 0.00000000E+00 0.00000000E+00
-0.22210152E-02 0.68264017E-02 0.52782514E-02
0.00000000E+00 0.00000000E+00 0.00000000E+00
0.00000000E+00 0.00000000E+00 0.00000000E+00
0.72348328E-03 0.92417316E-02 -0.35007195E-02
0.00000000E+00 0.00000000E+00 0.00000000E+00
0.00000000E+00 0.00000000E+00 0.00000000E+00
-0.31589464E-02 0.53979515E-02 -0.25687938E-02
0.00000000E+00 0.00000000E+00 0.00000000E+00
0.00000000E+00 0.00000000E+00 0.00000000E+00
0.00000000E+00 0.00000000E+00 0.00000000E+00
-0.11078631E-02 0.56317298E-02 -0.19021236E-02
0.00000000E+00 0.00000000E+00 0.00000000E+00
0.00000000E+00 0.00000000E+00 0.00000000E+00
-0.23559582E-02 -0.42123665E-03 -0.80668808E-03
0.00000000E+00 0.00000000E+00 0.00000000E+00
0.00000000E+00 0.00000000E+00 0.00000000E+00
-0.64159390E-03 0.74429002E-03 -0.94017321E-04
0.00000000E+00 0.00000000E+00 0.00000000E+00
0.00000000E+00 0.00000000E+00 0.00000000E+00
0.31035591E-02 0.19511566E-02 0.40118115E-03
0.00000000E+00 0.00000000E+00 0.00000000E+00
0.00000000E+00 0.00000000E+00 0.00000000E+00
0.00000000E+00 0.00000000E+00 0.00000000E+00
-0.56121922E-02 -0.32648977E-02 -0.15648838E-02
0.00000000E+00 0.00000000E+00 0.00000000E+00
0.00000000E+00 0.00000000E+00 0.00000000E+00
0.38703252E-02 0.16422954E-03 0.59291243E-02
0.00000000E+00 0.00000000E+00 0.00000000E+00
0.00000000E+00 0.00000000E+00 0.00000000E+00
-0.30997394E-03 -0.35222227E-02 0.11341783E-02
0.00000000E+00 0.00000000E+00 0.00000000E+00
0.00000000E+00 0.00000000E+00 0.00000000E+00
-0.33832177E-02 -0.10101814E-02 0.48419826E-02
0.00000000E+00 0.00000000E+00 0.00000000E+00
0.00000000E+00 0.00000000E+00 0.00000000E+00
0.00000000E+00 0.00000000E+00 0.00000000E+00
0.40886373E-02 0.48707582E-03 0.47507568E-02
0.00000000E+00 0.00000000E+00 0.00000000E+00
0.00000000E+00 0.00000000E+00 0.00000000E+00
0.49002934E-02 0.11286221E-01 0.35152941E-02
0.00000000E+00 0.00000000E+00 0.00000000E+00
-0.70937016E-02 0.83297146E-02 -0.46495963E-02
0.47657232E-03 -0.16112607E-02 0.22635814E-02
-0.34151201E-02 0.68809582E-02 -0.62424815E-02
-0.13923764E-02 -0.49490507E-02 0.43472135E-02
-0.35973100E-02 -0.73668212E-04 0.39633988E-02
0.12865698E-02 -0.81524975E-02 -0.16803667E-02
0.15079530E-02 0.61441574E-02 0.16476432E-03
-0.63381187E-02 -0.19828746E-02 0.35423897E-02
0.89800320E-02 0.96162902E-04 0.54593135E-02
0.70502746E-02 -0.34171847E-02 -0.19413893E-02
-0.39659896E-02 0.56720662E-02 0.63363714E-02
-0.67921387E-02 0.13834801E-02 0.51972851E-02
0.61211510E-02 0.11350661E-02 -0.68185377E-02
0.22359751E-02 -0.26677063E-02 0.20654857E-04
-0.14426710E-02 -0.33085321E-02 -0.67408090E-03
-0.22047246E-02 -0.24169973E-02 0.27666925E-03
0.14920192E-02 -0.17301704E-02 0.58589637E-02
-0.34988033E-02 0.16094548E-02 -0.16587866E-02
0.45902513E-02 0.25923209E-03 0.75603828E-02
0.61601640E-02 0.44460067E-02 -0.80330810E-04
-0.21161834E-02 0.29226211E-03 0.41781815E-02
-0.30296661E-03 0.19327572E-02 0.61764680E-03
0.34815788E-02 -0.94715164E-03 -0.43800003E-02
-0.67245549E-02 -0.34354185E-02 -0.50045909E-02
-0.86839580E-02 0.34271178E-02 0.45097250E-02
0.34155428E-02 0.56874275E-02 -0.67235096E-02
-0.30293591E-02 0.12424090E-03 -0.71391828E-02
-0.29077171E-02 0.37517149E-02 0.21858716E-02
-0.78150176E-03 0.42609569E-02 0.11075080E-02
-0.25314866E-03 -0.44721649E-02 -0.11701604E-02
0.88348024E-03 0.10846747E-02 0.40432390E-02
-0.29751919E-02 0.56078057E-02 0.31465284E-02
-0.32188835E-02 0.24793765E-02 0.36463134E-02
0.22581255E-02 -0.45822114E-03 0.27633391E-02
0.22963277E-02 0.68858813E-03 0.20634852E-02
-0.28928860E-02 0.16115564E-02 -0.39065851E-02
-0.12030140E-01 0.65140618E-02 0.28020697E-02
-0.23721230E-02 -0.86047211E-03 -0.10291545E-02
-0.30470260E-02 0.13693085E-02 -0.16687250E-02
0.33271329E-02 -0.48468615E-02 0.46565179E-02
-0.12084879E-02 0.14751242E-02 -0.53810585E-02
0.95911040E-03 0.19390155E-03 0.59042526E-02
0.28840143E-02 0.65385403E-02 0.44500193E-03
0.34108087E-02 -0.37082560E-02 0.55784307E-02
0.22004574E-03 0.81864576E-04 0.89981410E-03
0.10249596E-01 -0.48032258E-02 0.36030184E-03
0.36274716E-02 0.31543453E-02 -0.36474403E-03
-0.23169293E-02 0.51634586E-02 -0.32757873E-02
-0.14977553E-02 0.98831006E-03 -0.12009117E-03
0.10440360E-01 0.98398623E-02 -0.43180237E-02
0.97465255E-02 -0.13179749E-01 -0.21610863E-01
0.18945726E-01 0.10193268E-02 -0.10800782E-01
0.22778402E-01 0.96802207E-02 -0.22083674E-02
-0.36451413E-02 0.16209769E-01 0.31151893E-01
0.95487384E-02 0.64028050E-02 0.46295607E-02
-0.89561793E-02 0.50364156E-02 -0.27389351E-01
-0.12449585E-01 -0.56195412E-02 0.91267143E-02
0.10346531E-01 0.45310249E-02 -0.33235704E-01
-0.83177569E-02 -0.15837553E-02 0.16292910E-01
-0.16803151E-01 -0.83437130E-02 0.18916699E-01
0.13374793E-01 0.95339535E-03 0.10163339E-01
-0.12197330E-01 0.18664789E-01 -0.43245712E-02
0.23990385E-01 -0.15436835E-01 0.50545282E-02
0.13897294E-02 0.16491365E-01 -0.17406459E-01
0.14353857E-01 0.42353686E-01 -0.64943703E-02
0.12237621E-01 0.91062449E-03 -0.16354180E-01
-0.39541675E-01 0.24725936E-01 0.15678284E-01
0.12728026E-01 0.42608986E-02 -0.24290454E-01
0.70547660E-02 -0.83326617E-02 -0.34126006E-03
-0.98574136E-02 0.12108123E-01 -0.15949758E-01
-0.44096188E-01 -0.23032755E-01 0.76918483E-02
-0.38585893E-02 0.13938025E-01 -0.46971189E-02
0.24251565E-02 -0.88282417E-02 -0.18624304E-01
0.68206737E-02 0.63196845E-02 -0.27975859E-01
0.62247566E-02 -0.22372273E-02 0.85573795E-02
-0.28253525E-01 0.16815190E-01 0.84919724E-02
0.10785081E-01 -0.72360541E-02 -0.14928469E-01
-0.22971771E-01 0.19846911E-01 -0.29041528E-02
-0.72591750E-03 0.12419473E-01 0.24079178E-01
0.16195754E-01 -0.45934138E-02 -0.70700119E-02
-0.20037929E-01 0.40079037E-01 0.36323302E-02
-0.34448913E-02 -0.68414204E-02 -0.18857335E-02
0.21192627E-02 -0.12782691E-01 -0.22969809E-01
-0.54941942E-02 0.14223405E-01 0.10413196E-01
0.15598982E-01 0.58138134E-02 -0.14704624E-03
-0.96138427E-02 -0.10369425E-02 -0.13724048E-01
-0.21801594E-01 -0.34714663E-02 0.33970495E-01
0.13127026E-01 0.11672050E-02 0.51442871E-02
-0.13287935E-01 -0.16520156E-01 0.82490352E-02
-0.16825808E-01 0.57440521E-02 0.14663942E-01
0.26740838E-01 -0.24952456E-01 0.17602950E-01
0.83015670E-02 0.98707935E-04 0.31700515E-01
0.11009194E-01 0.38538851E-02 0.19395882E-01
0.25192762E-01 0.54047710E-02 -0.33076513E-02
0.42899253E-02 0.76234599E-02 -0.18522274E-01
0.28162809E-01 -0.59589000E-02 0.32082060E-02
0.48476259E-02 -0.17487782E-01 -0.13844318E-01
0.13883366E-01 0.52922427E-02 0.29838033E-01
0.88282820E-02 -0.21287330E-01 -0.27761458E-01
-0.15675406E-01 0.13700455E-01 -0.18235260E-02
-0.19383046E-01 -0.20262625E-01 0.75077861E-02
0.17603308E-01 0.29303728E-02 -0.30587695E-01
-0.82748264E-02 -0.14623866E-02 -0.19704155E-01
-0.21072955E-01 -0.10865838E-01 -0.20596211E-01
-0.91471708E-03 0.86263030E-03 0.27477244E-01
0.12759121E-01 0.76193016E-02 -0.20386102E-01
-0.10782865E-01 0.11091232E-01 -0.25376830E-01
0.53290184E-02 0.75491880E-02 -0.13425997E-01
-0.92461269E-02 0.13158909E-01 -0.19582967E-01
0.55527877E-02 -0.94179469E-02 -0.17859861E-02
-0.32100546E-01 0.61653273E-02 0.16624949E-01
0.79088078E-02 -0.16886207E-01 -0.40367382E-02
-0.41371156E-02 -0.80601899E-02 -0.25167485E-01
0.29595703E-02 -0.12346722E-01 -0.33796397E-01
0.34659513E-02 0.10038556E-01 0.91484902E-02
-0.58673464E-02 0.83737517E-02 -0.12497508E-01
0.41971917E-02 0.90526885E-03 0.16486539E-01
-0.22318709E-01 -0.21391587E-03 0.19029410E-02
0.18378921E-01 -0.13685418E-01 -0.12819367E-01
0.18828195E-01 -0.80679957E-03 -0.13908890E-01
-0.17106552E-01 0.70958254E-02 -0.22433043E-01
0.68813999E-03 0.99957080E-03 -0.53017843E-02
-0.88733053E-02 0.58107682E-02 0.55620589E-02
0.22983173E-01 -0.11946284E-01 -0.10102712E-02
-0.13363038E-01 -0.21172693E-01 0.19474857E-01
-0.86635013E-02 -0.54554064E-02 0.27560253E-02
-0.42943394E-01 0.17245770E-01 -0.76270170E-02
0.48724431E-03 -0.59517956E-02 0.17388401E-01
0.25941960E-01 -0.95001248E-02 0.19806391E-01
0.12071879E-01 -0.27910203E-02 0.20565283E-02
-0.32658185E-02 -0.30847071E-01 0.15707799E-01
-0.17955337E-02 -0.14263260E-02 -0.96727873E-03
0.40130427E-02 -0.41276383E-02 -0.15271504E-02
0.40714891E-02 -0.11666571E-02 -0.61639765E-02
0.25029373E-01 0.71007338E-02 0.68422001E-02
0.92155919E-02 0.21275972E-01 0.11857898E-02
-0.66073999E-02 0.12516849E-01 0.14641418E-01
-0.15133927E-01 0.96536022E-02 0.64735822E-02
0.15687475E-02 -0.51775561E-02 -0.20829479E-01
0.53937232E-02 0.16265707E-01 0.22835730E-01
-0.44373767E-02 -0.36820942E-01 0.17944019E-01
0.32337595E-02 -0.39718113E-02 0.33948088E-02
-0.54703919E-02 -0.34591208E-02 -0.82287192E-03
1
1
0.25021811E+00 0.78062135E-03 0.81207023E-03 0.24942176E+00
0.25171000E+00 0.23632000E+00 0.19047000E+00
0.12717000E+00 0.96854001E+00 0.14192000E+00
0.10579215E+00 0.32756517E+00 0.28017573E+00
0.21423558E+00 0.95569513E+00 0.31092441E+00
0.47461000E+00 0.27713999E+00 0.13125999E+00
0.38266998E+00 0.46425000E+00 0.24291000E+00
0.75189000E+00 0.23546000E+00 0.19325000E+00
0.62967998E+00 0.97662002E+00 0.14166000E+00
0.59014257E+00 0.20109754E+00 0.26193166E+00
0.69989262E+00 0.15566719E+00 0.31326796E+00
0.97450000E+00 0.27858999E+00 0.13388000E+00
0.88651001E+00 0.48945999E+00 0.24392000E+00
0.25720000E+00 0.73425001E+00 0.19219001E+00
0.12523000E+00 0.47701001E+00 0.14038999E+00
0.92679165E-01 0.71265830E+00 0.25887887E+00
0.21301788E+00 0.63237110E+00 0.30875568E+00
0.47861001E+00 0.77974999E+00 0.13362999E+00
0.38147000E+00 0.99432999E+00 0.24524000E+00
0.75229001E+00 0.73456001E+00 0.19186001E+00
0.62791997E+00 0.46790001E+00 0.14202000E+00
0.61831407E+00 0.83988710E+00 0.27510761E+00
0.69700369E+00 0.49808726E+00 0.29994686E+00
0.97197002E+00 0.78086001E+00 0.13224000E+00
0.88529998E+00 0.99036998E+00 0.24388000E+00
0.37432000E+00 0.27430000E-01 0.16654000E+00
0.35645821E+00 0.24417660E+00 0.29367348E+00
0.12887000E+00 0.44971001E+00 0.21628000E+00
0.87123001E+00 0.26930001E-01 0.16677000E+00
0.85472596E+00 0.23984606E+00 0.28919621E+00
0.63176000E+00 0.45792001E+00 0.21512000E+00
0.36906001E+00 0.52459002E+00 0.16425000E+00
0.38339817E+00 0.71472648E+00 0.28468828E+00
0.13494000E+00 0.95903999E+00 0.21491000E+00
0.87290001E+00 0.52837002E+00 0.16676000E+00
0.86658762E+00 0.73869491E+00 0.29059776E+00
0.63138998E+00 0.95226002E+00 0.21707000E+00
0.26267001E+00 0.88090003E-01 0.15231000E+00
0.22897185E+00 0.17601754E+00 0.29198889E+00
0.23555000E+00 0.37211999E+00 0.23026000E+00
0.38038999E+00 0.88919997E-01 0.19863000E+00
0.11510882E+00 0.51248214E+00 0.28980005E+00
0.12815000E+00 0.39884999E+00 0.18332000E+00
0.13326999E+00 0.11863000E+00 0.21211000E+00
0.36467001E+00 0.36041999E+00 0.16092999E+00
0.34111001E+00 0.40001771E+00 0.28298822E+00
0.87339997E-01 0.34696999E+00 0.11237000E+00
0.26699999E-01 0.39113000E+00 0.23446999E+00
0.41751379E+00 0.16602691E+00 0.26580944E+00
0.47611999E+00 0.81589997E-01 0.14706001E+00
0.76326001E+00 0.96639998E-01 0.15238000E+00
0.85807502E+00 0.18389650E+00 0.25606060E+00
0.74394000E+00 0.39230001E+00 0.22834000E+00
0.87279999E+00 0.77339999E-01 0.19966000E+00
0.62787622E+00 0.32454497E+00 0.29631150E+00
0.62478000E+00 0.38054001E+00 0.18377000E+00
0.63663000E+00 0.11467000E+00 0.22014999E+00
0.87215000E+00 0.36348000E+00 0.16509999E+00
0.83666424E+00 0.40409805E+00 0.28500112E+00
0.59393001E+00 0.34457999E+00 0.11229000E+00
0.53526998E+00 0.40487000E+00 0.23570000E+00
0.97923968E+00 0.23370465E+00 0.30388202E+00
0.97731000E+00 0.81890002E-01 0.14904000E+00
0.26100001E+00 0.59653997E+00 0.15037000E+00
0.38065995E+00 0.65341040E+00 0.25258147E+00
0.24501000E+00 0.89644003E+00 0.22978000E+00
0.37215000E+00 0.57182002E+00 0.19730000E+00
0.14466777E+00 0.79200724E+00 0.29583637E+00
0.13112000E+00 0.87889999E+00 0.18398000E+00
0.13900000E+00 0.61312997E+00 0.21904001E+00
0.37536001E+00 0.86228001E+00 0.16541000E+00
0.35746334E+00 0.88274302E+00 0.28198389E+00
0.87569997E-01 0.84950000E+00 0.11192000E+00
0.37269998E-01 0.90379000E+00 0.23571000E+00
0.50655069E+00 0.69597904E+00 0.29564754E+00
0.47530001E+00 0.57999998E+00 0.14657000E+00
0.76062000E+00 0.59096998E+00 0.15312000E+00
0.73886666E+00 0.69580139E+00 0.28396598E+00
0.73817998E+00 0.87608999E+00 0.23175999E+00
0.88203001E+00 0.58769000E+00 0.19891000E+00
0.64124868E+00 0.34929907E-01 0.28248987E+00
0.63168001E+00 0.89788997E+00 0.18434000E+00
0.63520002E+00 0.61852002E+00 0.21301000E+00
0.86808997E+00 0.86246997E+00 0.16366000E+00
0.88563731E+00 0.89818231E+00 0.28346279E+00
0.59245002E+00 0.85014999E+00 0.11286000E+00
0.52871001E+00 0.89157999E+00 0.23489000E+00
0.93614324E+00 0.66163459E+00 0.26417183E+00
0.97354001E+00 0.58326000E+00 0.14679000E+00
0.17789879E+00 0.28005495E+00 0.35622064E+00
0.38696800E+00 0.44469825E+00 0.57344270E+00
0.45321015E+00 0.28576421E+00 0.47749015E+00
0.86516523E+00 0.96141390E-01 0.54829465E+00
0.22661387E+00 0.74584677E+00 0.48168552E+00
0.80026377E+00 0.87175338E-01 0.45273895E+00
0.61344210E+00 0.44105451E+00 0.54580100E+00
0.49633263E+00 0.86267220E+00 0.34983993E+00
0.27233434E-01 0.83298670E-01 0.50536044E+00
0.24840381E+00 0.45649572E-01 0.53250586E+00
0.10142642E+00 0.64232774E+00 0.37116552E+00
0.28493513E+00 0.57425911E+00 0.34376860E+00
0.39591880E+00 0.14641501E+00 0.41666568E+00
0.90358601E+00 0.70033458E+00 0.45664308E+00
0.79569765E+00 0.31595496E+00 0.50424534E+00
0.36410166E+00 0.74346696E+00 0.57448196E+00
0.12588903E+00 0.26655280E+00 0.43482075E+00
0.43594960E+00 0.85996099E+00 0.50922882E+00
0.13145608E+00 0.59926121E+00 0.43673558E+00
0.55815724E+00 0.57278291E+00 0.46549859E+00
0.47574249E-01 0.38533601E+00 0.49430195E+00
0.29882477E+00 0.96282056E+00 0.34590775E+00
0.28074881E+00 0.45764891E+00 0.51402399E+00
0.74667835E+00 0.49694533E+00 0.43146195E+00
0.94536388E+00 0.85424652E+00 0.39046357E+00
0.50823432E+00 0.95182001E+00 0.59181650E+00
0.68957094E+00 0.74851024E+00 0.39517178E+00
0.33658644E+00 0.20226478E+00 0.59967409E+00
0.74459370E+00 0.52312109E+00 0.34289093E+00
0.62528871E-01 0.12047187E-01 0.33099829E+00
0.91202885E+00 0.64489429E+00 0.52266630E+00
0.42488731E+00 0.42983917E+00 0.38564657E+00
0.73192537E+00 0.38891591E+00 0.59318172E+00
0.11105777E+00 0.59853524E+00 0.58448878E+00
0.95649197E+00 0.42073292E+00 0.35226749E+00
0.96328279E+00 0.36303066E+00 0.59335899E+00
0.11126579E+00 0.78277331E+00 0.53273845E+00
0.66762712E+00 0.69525031E+00 0.51533950E+00
0.55274863E+00 0.11949816E+00 0.33940215E+00
0.88480102E+00 0.29436420E+00 0.41231690E+00
0.54558329E+00 0.10435275E+00 0.51029020E+00
0.66181513E+00 0.98695774E+00 0.54753667E+00
0.22739269E+00 0.94418122E+00 0.40558678E+00
0.58136693E+00 0.94784071E+00 0.43370781E+00
0.40880247E+00 0.68928344E+00 0.42317816E+00
0.63946112E+00 0.36264339E+00 0.37781712E+00
0.11258673E+00 0.70565501E-01 0.58927540E+00
0.12738937E+00 0.83347122E+00 0.63239242E+00
0.31749694E-01 0.97024671E+00 0.44883518E+00
0.20528503E+00 0.18273872E+00 0.35453519E+00
0.46319659E+00 0.42221999E+00 0.56348758E+00
0.36634083E+00 0.37925877E+00 0.58891587E+00
0.53552738E+00 0.48740076E+00 0.47580485E+00
0.38046197E+00 0.32985109E+00 0.48469879E+00
0.90067184E+00 0.12355982E+00 0.56782287E+00
0.78189529E+00 0.53893695E-01 0.55005038E+00
0.21086562E+00 0.67522890E+00 0.46630769E+00
0.29890559E+00 0.78710058E+00 0.47445731E+00
0.82719094E+00 0.14410335E+00 0.43486530E+00
0.79552572E+00 0.16113443E+00 0.46769474E+00
0.63424283E+00 0.36556630E+00 0.53262600E+00
0.62688120E+00 0.52094407E+00 0.53256341E+00
0.53734275E+00 0.37604066E-01 0.42994165E+00
0.49403815E+00 0.78933934E+00 0.33458216E+00
0.96955406E+00 0.82615633E-01 0.52106452E+00
0.96956378E-01 0.70200903E-01 0.51671933E+00
0.31290652E+00 0.99383966E+00 0.52283914E+00
0.26298334E+00 0.62007814E-01 0.55394518E+00
0.56487640E-01 0.72764475E+00 0.37203260E+00
0.48992983E-01 0.57022500E+00 0.36252754E+00
0.20907923E+00 0.58038754E+00 0.35331738E+00
0.38821939E+00 0.45534724E+00 0.36642536E+00
0.37054919E+00 0.17948192E+00 0.43745661E+00
0.40622818E+00 0.23510113E+00 0.40556949E+00
0.88921565E+00 0.70590374E+00 0.47788729E+00
0.83793036E+00 0.64353852E+00 0.44955270E+00
0.86125627E+00 0.38388494E+00 0.50520500E+00
0.79890696E+00 0.26508219E+00 0.52335244E+00
0.36986228E+00 0.64408192E+00 0.57972422E+00
0.28734937E+00 0.75689140E+00 0.57906933E+00
0.13398626E+00 0.33271137E+00 0.45184682E+00
0.18039598E+00 0.28928509E+00 0.42051815E+00
0.47181992E+00 0.95338396E+00 0.50776080E+00
0.47153379E+00 0.82261939E+00 0.52692311E+00
0.14373262E+00 0.61618031E+00 0.41465818E+00
0.50536492E-01 0.62325666E+00 0.44119744E+00
0.58276140E+00 0.63384728E+00 0.48240050E+00
0.24741023E-01 0.28219679E+00 0.49683659E+00
0.11219075E+00 0.39867159E+00 0.50812667E+00
0.26132248E+00 0.96129656E+00 0.36499764E+00
0.41553304E+00 0.89265693E+00 0.34857524E+00
0.32022857E+00 0.43643768E+00 0.53295758E+00
0.28935044E+00 0.55863967E+00 0.51103983E+00
0.68103316E+00 0.48013628E+00 0.44509623E+00
0.71679649E+00 0.53418105E+00 0.41175235E+00
0.96076965E+00 0.93254408E+00 0.37543534E+00
0.86650300E+00 0.81853855E+00 0.39133724E+00
0.52885443E+00 0.94305548E+00 0.61303677E+00
0.46880100E+00 0.86677520E+00 0.58338413E+00
0.66458461E+00 0.76411875E+00 0.37453719E+00
0.65750413E+00 0.83382145E+00 0.40694928E+00
0.38082349E+00 0.12196090E+00 0.59767136E+00
0.25874980E+00 0.15976887E+00 0.59989291E+00
0.82590904E+00 0.47585689E+00 0.34375143E+00
0.69475812E+00 0.44889417E+00 0.35677922E+00
0.47310577E-01 0.11516153E+00 0.32723826E+00
0.99614222E+00 0.98061075E+00 0.31833382E+00
0.97853958E+00 0.71459568E+00 0.52473885E+00
0.94912033E+00 0.55815314E+00 0.51673868E+00
0.23967982E+00 0.34632787E+00 0.35204903E+00
0.40008113E+00 0.51207637E+00 0.39887480E+00
0.69130365E+00 0.42808249E+00 0.57550798E+00
0.73793308E+00 0.46575489E+00 0.60709868E+00
0.10190052E+00 0.66383891E+00 0.56656174E+00
0.17965037E+00 0.55249910E+00 0.58088601E+00
0.99632383E+00 0.35911187E+00 0.33872283E+00
0.93920401E+00 0.37079325E+00 0.37079133E+00
0.88215762E+00 0.36517155E+00 0.58951367E+00
0.99752287E+00 0.45057823E+00 0.58572751E+00
0.15909234E+00 0.77325444E+00 0.51418942E+00
0.95360100E-01 0.88578540E+00 0.53394290E+00
0.65178183E+00 0.79429826E+00 0.52215394E+00
0.74618404E+00 0.67879772E+00 0.52157000E+00
0.49596016E+00 0.17088671E+00 0.32566106E+00
0.53532593E+00 0.13125175E-01 0.34004684E+00
0.82934044E+00 0.36981021E+00 0.42120666E+00
0.96032929E+00 0.30731696E+00 0.42022677E+00
0.48207355E+00 0.22088449E+00 0.49434694E+00
0.59443235E+00 0.68077934E-01 0.49375625E+00
0.62063173E+00 0.96915125E+00 0.56621027E+00
0.61246453E+00 0.47229881E-01 0.53130898E+00
0.25263913E+00 0.84698538E+00 0.40789051E+00
0.28789547E+00 0.93872917E-02 0.41273008E+00
0.65935402E+00 0.97489097E+00 0.44107913E+00
0.45896054E+00 0.68022170E+00 0.44197844E+00
0.46644710E+00 0.73996327E+00 0.41056629E+00
0.61212114E+00 0.27096685E+00 0.37281824E+00
0.55690834E+00 0.40734167E+00 0.38046848E+00
0.51879916E-01 0.13565068E+00 0.59267881E+00
0.10393873E+00 0.50304548E-02 0.60653036E+00
0.15354738E+00 0.82622711E+00 0.65408224E+00
0.11286373E+00 0.73380094E+00 0.62392665E+00
0.79125502E+00 0.51245819E-01 0.34853870E+00
0.00000000E+00 0.00000000E+00 0.00000000E+00
0.00000000E+00 0.00000000E+00 0.00000000E+00
0.00000000E+00 0.00000000E+00 0.00000000E+00
0.00000000E+00 0.00000000E+00 0.00000000E+00
0.00000000E+00 0.00000000E+00 0.00000000E+00
0.00000000E+00 0.00000000E+00 0.00000000E+00
0.00000000E+00 0.00000000E+00 0.00000000E+00
0.00000000E+00 0.00000000E+00 0.00000000E+00
0.00000000E+00 0.00000000E+00 0.00000000E+00
0.00000000E+00 0.00000000E+00 0.00000000E+00
0.00000000E+00 0.00000000E+00 0.00000000E+00
0.00000000E+00 0.00000000E+00 0.00000000E+00
0.00000000E+00 0.00000000E+00 0.00000000E+00
0.00000000E+00 0.00000000E+00 0.00000000E+00
0.00000000E+00 0.00000000E+00 0.00000000E+00
0.00000000E+00 0.00000000E+00 0.00000000E+00
0.00000000E+00 0.00000000E+00 0.00000000E+00
0.00000000E+00 0.00000000E+00 0.00000000E+00
0.00000000E+00 0.00000000E+00 0.00000000E+00
0.00000000E+00 0.00000000E+00 0.00000000E+00
0.00000000E+00 0.00000000E+00 0.00000000E+00
0.00000000E+00 0.00000000E+00 0.00000000E+00
0.00000000E+00 0.00000000E+00 0.00000000E+00
0.00000000E+00 0.00000000E+00 0.00000000E+00
0.00000000E+00 0.00000000E+00 0.00000000E+00
0.00000000E+00 0.00000000E+00 0.00000000E+00
0.00000000E+00 0.00000000E+00 0.00000000E+00
0.00000000E+00 0.00000000E+00 0.00000000E+00
0.00000000E+00 0.00000000E+00 0.00000000E+00
0.00000000E+00 0.00000000E+00 0.00000000E+00
0.00000000E+00 0.00000000E+00 0.00000000E+00
0.00000000E+00 0.00000000E+00 0.00000000E+00
0.00000000E+00 0.00000000E+00 0.00000000E+00
0.00000000E+00 0.00000000E+00 0.00000000E+00
0.00000000E+00 0.00000000E+00 0.00000000E+00
0.00000000E+00 0.00000000E+00 0.00000000E+00
0.00000000E+00 0.00000000E+00 0.00000000E+00
0.00000000E+00 0.00000000E+00 0.00000000E+00
0.00000000E+00 0.00000000E+00 0.00000000E+00
0.00000000E+00 0.00000000E+00 0.00000000E+00
0.00000000E+00 0.00000000E+00 0.00000000E+00
0.00000000E+00 0.00000000E+00 0.00000000E+00
0.00000000E+00 0.00000000E+00 0.00000000E+00
0.00000000E+00 0.00000000E+00 0.00000000E+00
0.00000000E+00 0.00000000E+00 0.00000000E+00
0.00000000E+00 0.00000000E+00 0.00000000E+00
0.00000000E+00 0.00000000E+00 0.00000000E+00
0.00000000E+00 0.00000000E+00 0.00000000E+00
0.00000000E+00 0.00000000E+00 0.00000000E+00
0.00000000E+00 0.00000000E+00 0.00000000E+00
0.00000000E+00 0.00000000E+00 0.00000000E+00
0.00000000E+00 0.00000000E+00 0.00000000E+00
0.00000000E+00 0.00000000E+00 0.00000000E+00
0.00000000E+00 0.00000000E+00 0.00000000E+00
0.00000000E+00 0.00000000E+00 0.00000000E+00
0.00000000E+00 0.00000000E+00 0.00000000E+00
0.00000000E+00 0.00000000E+00 0.00000000E+00
0.00000000E+00 0.00000000E+00 0.00000000E+00
0.00000000E+00 0.00000000E+00 0.00000000E+00
0.00000000E+00 0.00000000E+00 0.00000000E+00
0.00000000E+00 0.00000000E+00 0.00000000E+00
0.00000000E+00 0.00000000E+00 0.00000000E+00
0.00000000E+00 0.00000000E+00 0.00000000E+00
0.00000000E+00 0.00000000E+00 0.00000000E+00
0.00000000E+00 0.00000000E+00 0.00000000E+00
0.00000000E+00 0.00000000E+00 0.00000000E+00
0.00000000E+00 0.00000000E+00 0.00000000E+00
0.00000000E+00 0.00000000E+00 0.00000000E+00
0.00000000E+00 0.00000000E+00 0.00000000E+00
0.00000000E+00 0.00000000E+00 0.00000000E+00
0.00000000E+00 0.00000000E+00 0.00000000E+00
0.00000000E+00 0.00000000E+00 0.00000000E+00
0.00000000E+00 0.00000000E+00 0.00000000E+00
0.00000000E+00 0.00000000E+00 0.00000000E+00
0.00000000E+00 0.00000000E+00 0.00000000E+00
0.00000000E+00 0.00000000E+00 0.00000000E+00
0.00000000E+00 0.00000000E+00 0.00000000E+00
0.00000000E+00 0.00000000E+00 0.00000000E+00
0.00000000E+00 0.00000000E+00 0.00000000E+00
0.00000000E+00 0.00000000E+00 0.00000000E+00
0.00000000E+00 0.00000000E+00 0.00000000E+00
0.00000000E+00 0.00000000E+00 0.00000000E+00
0.00000000E+00 0.00000000E+00 0.00000000E+00
0.00000000E+00 0.00000000E+00 0.00000000E+00
0.00000000E+00 0.00000000E+00 0.00000000E+00
0.00000000E+00 0.00000000E+00 0.00000000E+00
0.00000000E+00 0.00000000E+00 0.00000000E+00
0.00000000E+00 0.00000000E+00 0.00000000E+00
0.00000000E+00 0.00000000E+00 0.00000000E+00
0.00000000E+00 0.00000000E+00 0.00000000E+00
0.00000000E+00 0.00000000E+00 0.00000000E+00
0.00000000E+00 0.00000000E+00 0.00000000E+00
0.00000000E+00 0.00000000E+00 0.00000000E+00
0.00000000E+00 0.00000000E+00 0.00000000E+00
0.00000000E+00 0.00000000E+00 0.00000000E+00
0.00000000E+00 0.00000000E+00 0.00000000E+00
0.00000000E+00 0.00000000E+00 0.00000000E+00
0.00000000E+00 0.00000000E+00 0.00000000E+00
0.00000000E+00 0.00000000E+00 0.00000000E+00
0.00000000E+00 0.00000000E+00 0.00000000E+00
0.00000000E+00 0.00000000E+00 0.00000000E+00
0.00000000E+00 0.00000000E+00 0.00000000E+00
0.00000000E+00 0.00000000E+00 0.00000000E+00
0.00000000E+00 0.00000000E+00 0.00000000E+00
0.00000000E+00 0.00000000E+00 0.00000000E+00
0.00000000E+00 0.00000000E+00 0.00000000E+00
0.00000000E+00 0.00000000E+00 0.00000000E+00
0.00000000E+00 0.00000000E+00 0.00000000E+00
0.00000000E+00 0.00000000E+00 0.00000000E+00
0.00000000E+00 0.00000000E+00 0.00000000E+00
0.00000000E+00 0.00000000E+00 0.00000000E+00
0.00000000E+00 0.00000000E+00 0.00000000E+00
0.00000000E+00 0.00000000E+00 0.00000000E+00
0.00000000E+00 0.00000000E+00 0.00000000E+00
0.00000000E+00 0.00000000E+00 0.00000000E+00
0.00000000E+00 0.00000000E+00 0.00000000E+00
0.00000000E+00 0.00000000E+00 0.00000000E+00
0.00000000E+00 0.00000000E+00 0.00000000E+00
0.00000000E+00 0.00000000E+00 0.00000000E+00
0.00000000E+00 0.00000000E+00 0.00000000E+00
0.00000000E+00 0.00000000E+00 0.00000000E+00
0.00000000E+00 0.00000000E+00 0.00000000E+00
0.00000000E+00 0.00000000E+00 0.00000000E+00
0.00000000E+00 0.00000000E+00 0.00000000E+00
0.00000000E+00 0.00000000E+00 0.00000000E+00
0.00000000E+00 0.00000000E+00 0.00000000E+00
0.00000000E+00 0.00000000E+00 0.00000000E+00
0.00000000E+00 0.00000000E+00 0.00000000E+00
0.00000000E+00 0.00000000E+00 0.00000000E+00
0.00000000E+00 0.00000000E+00 0.00000000E+00
0.00000000E+00 0.00000000E+00 0.00000000E+00
0.00000000E+00 0.00000000E+00 0.00000000E+00
0.00000000E+00 0.00000000E+00 0.00000000E+00
0.00000000E+00 0.00000000E+00 0.00000000E+00
0.00000000E+00 0.00000000E+00 0.00000000E+00
0.00000000E+00 0.00000000E+00 0.00000000E+00
0.00000000E+00 0.00000000E+00 0.00000000E+00
0.00000000E+00 0.00000000E+00 0.00000000E+00
0.00000000E+00 0.00000000E+00 0.00000000E+00
0.00000000E+00 0.00000000E+00 0.00000000E+00
0.00000000E+00 0.00000000E+00 0.00000000E+00
0.00000000E+00 0.00000000E+00 0.00000000E+00
0.00000000E+00 0.00000000E+00 0.00000000E+00
0.00000000E+00 0.00000000E+00 0.00000000E+00
0.00000000E+00 0.00000000E+00 0.00000000E+00
0.00000000E+00 0.00000000E+00 0.00000000E+00
0.00000000E+00 0.00000000E+00 0.00000000E+00
0.00000000E+00 0.00000000E+00 0.00000000E+00
0.00000000E+00 0.00000000E+00 0.00000000E+00
0.00000000E+00 0.00000000E+00 0.00000000E+00
0.00000000E+00 0.00000000E+00 0.00000000E+00
0.00000000E+00 0.00000000E+00 0.00000000E+00
0.00000000E+00 0.00000000E+00 0.00000000E+00
0.00000000E+00 0.00000000E+00 0.00000000E+00
0.00000000E+00 0.00000000E+00 0.00000000E+00
0.00000000E+00 0.00000000E+00 0.00000000E+00
0.00000000E+00 0.00000000E+00 0.00000000E+00
0.00000000E+00 0.00000000E+00 0.00000000E+00
0.00000000E+00 0.00000000E+00 0.00000000E+00
0.00000000E+00 0.00000000E+00 0.00000000E+00
0.00000000E+00 0.00000000E+00 0.00000000E+00
0.00000000E+00 0.00000000E+00 0.00000000E+00
0.00000000E+00 0.00000000E+00 0.00000000E+00
0.00000000E+00 0.00000000E+00 0.00000000E+00
0.00000000E+00 0.00000000E+00 0.00000000E+00
0.00000000E+00 0.00000000E+00 0.00000000E+00
0.00000000E+00 0.00000000E+00 0.00000000E+00
0.00000000E+00 0.00000000E+00 0.00000000E+00
0.00000000E+00 0.00000000E+00 0.00000000E+00
0.00000000E+00 0.00000000E+00 0.00000000E+00
0.00000000E+00 0.00000000E+00 0.00000000E+00
0.00000000E+00 0.00000000E+00 0.00000000E+00
0.00000000E+00 0.00000000E+00 0.00000000E+00
0.00000000E+00 0.00000000E+00 0.00000000E+00
0.00000000E+00 0.00000000E+00 0.00000000E+00
0.00000000E+00 0.00000000E+00 0.00000000E+00
0.00000000E+00 0.00000000E+00 0.00000000E+00
0.00000000E+00 0.00000000E+00 0.00000000E+00
0.00000000E+00 0.00000000E+00 0.00000000E+00
0.00000000E+00 0.00000000E+00 0.00000000E+00
0.00000000E+00 0.00000000E+00 0.00000000E+00
0.00000000E+00 0.00000000E+00 0.00000000E+00
0.00000000E+00 0.00000000E+00 0.00000000E+00
0.00000000E+00 0.00000000E+00 0.00000000E+00
0.00000000E+00 0.00000000E+00 0.00000000E+00
0.00000000E+00 0.00000000E+00 0.00000000E+00
0.00000000E+00 0.00000000E+00 0.00000000E+00
0.00000000E+00 0.00000000E+00 0.00000000E+00
0.00000000E+00 0.00000000E+00 0.00000000E+00
0.00000000E+00 0.00000000E+00 0.00000000E+00
0.00000000E+00 0.00000000E+00 0.00000000E+00
0.00000000E+00 0.00000000E+00 0.00000000E+00
0.00000000E+00 0.00000000E+00 0.00000000E+00
0.00000000E+00 0.00000000E+00 0.00000000E+00
0.00000000E+00 0.00000000E+00 0.00000000E+00
0.00000000E+00 0.00000000E+00 0.00000000E+00
0.00000000E+00 0.00000000E+00 0.00000000E+00
0.00000000E+00 0.00000000E+00 0.00000000E+00
0.00000000E+00 0.00000000E+00 0.00000000E+00
0.00000000E+00 0.00000000E+00 0.00000000E+00
0.00000000E+00 0.00000000E+00 0.00000000E+00
0.00000000E+00 0.00000000E+00 0.00000000E+00
0.00000000E+00 0.00000000E+00 0.00000000E+00
0.00000000E+00 0.00000000E+00 0.00000000E+00
0.00000000E+00 0.00000000E+00 0.00000000E+00
0.00000000E+00 0.00000000E+00 0.00000000E+00
0.00000000E+00 0.00000000E+00 0.00000000E+00
0.00000000E+00 0.00000000E+00 0.00000000E+00
0.00000000E+00 0.00000000E+00 0.00000000E+00
0.00000000E+00 0.00000000E+00 0.00000000E+00
0.00000000E+00 0.00000000E+00 0.00000000E+00
0.00000000E+00 0.00000000E+00 0.00000000E+00
0.00000000E+00 0.00000000E+00 0.00000000E+00
0.00000000E+00 0.00000000E+00 0.00000000E+00
0.00000000E+00 0.00000000E+00 0.00000000E+00
0.00000000E+00 0.00000000E+00 0.00000000E+00
0.00000000E+00 0.00000000E+00 0.00000000E+00
0.00000000E+00 0.00000000E+00 0.00000000E+00
0.00000000E+00 0.00000000E+00 0.00000000E+00
0.00000000E+00 0.00000000E+00 0.00000000E+00
0.00000000E+00 0.00000000E+00 0.00000000E+00
0.00000000E+00 0.00000000E+00 0.00000000E+00
0.00000000E+00 0.00000000E+00 0.00000000E+00
0.00000000E+00 0.00000000E+00 0.00000000E+00
0.00000000E+00 0.00000000E+00 0.00000000E+00
0.00000000E+00 0.00000000E+00 0.00000000E+00
0.00000000E+00 0.00000000E+00 0.00000000E+00
0.00000000E+00 0.00000000E+00 0.00000000E+00
0.00000000E+00 0.00000000E+00 0.00000000E+00
0.00000000E+00 0.00000000E+00 0.00000000E+00
0.00000000E+00 0.00000000E+00 0.00000000E+00
0.00000000E+00 0.00000000E+00 0.00000000E+00
0.00000000E+00 0.00000000E+00 0.00000000E+00
0.00000000E+00 0.00000000E+00 0.00000000E+00
0.00000000E+00 0.00000000E+00 0.00000000E+00
0.00000000E+00 0.00000000E+00 0.00000000E+00
0.00000000E+00 0.00000000E+00 0.00000000E+00
0.00000000E+00 0.00000000E+00 0.00000000E+00
0.00000000E+00 0.00000000E+00 0.00000000E+00
0.00000000E+00 0.00000000E+00 0.00000000E+00
0.00000000E+00 0.00000000E+00 0.00000000E+00
0.00000000E+00 0.00000000E+00 0.00000000E+00
0.00000000E+00 0.00000000E+00 0.00000000E+00
0.00000000E+00 0.00000000E+00 0.00000000E+00
0.00000000E+00 0.00000000E+00 0.00000000E+00
0.00000000E+00 0.00000000E+00 0.00000000E+00
0.00000000E+00 0.00000000E+00 0.00000000E+00
0.00000000E+00 0.00000000E+00 0.00000000E+00
0.00000000E+00 0.00000000E+00 0.00000000E+00
0.00000000E+00 0.00000000E+00 0.00000000E+00
0.00000000E+00 0.00000000E+00 0.00000000E+00
0.00000000E+00 0.00000000E+00 0.00000000E+00
0.00000000E+00 0.00000000E+00 0.00000000E+00
0.00000000E+00 0.00000000E+00 0.00000000E+00
0.00000000E+00 0.00000000E+00 0.00000000E+00
0.00000000E+00 0.00000000E+00 0.00000000E+00
0.00000000E+00 0.00000000E+00 0.00000000E+00
0.00000000E+00 0.00000000E+00 0.00000000E+00
0.00000000E+00 0.00000000E+00 0.00000000E+00
0.00000000E+00 0.00000000E+00 0.00000000E+00
0.00000000E+00 0.00000000E+00 0.00000000E+00
0.00000000E+00 0.00000000E+00 0.00000000E+00
0.00000000E+00 0.00000000E+00 0.00000000E+00
0.00000000E+00 0.00000000E+00 0.00000000E+00
0.00000000E+00 0.00000000E+00 0.00000000E+00
0.00000000E+00 0.00000000E+00 0.00000000E+00
0.00000000E+00 0.00000000E+00 0.00000000E+00
0.00000000E+00 0.00000000E+00 0.00000000E+00
0.00000000E+00 0.00000000E+00 0.00000000E+00
0.00000000E+00 0.00000000E+00 0.00000000E+00
0.00000000E+00 0.00000000E+00 0.00000000E+00
0.00000000E+00 0.00000000E+00 0.00000000E+00
0.00000000E+00 0.00000000E+00 0.00000000E+00
0.00000000E+00 0.00000000E+00 0.00000000E+00
0.00000000E+00 0.00000000E+00 0.00000000E+00
0.00000000E+00 0.00000000E+00 0.00000000E+00
0.00000000E+00 0.00000000E+00 0.00000000E+00
0.00000000E+00 0.00000000E+00 0.00000000E+00
0.00000000E+00 0.00000000E+00 0.00000000E+00
0.00000000E+00 0.00000000E+00 0.00000000E+00
0.00000000E+00 0.00000000E+00 0.00000000E+00
0.00000000E+00 0.00000000E+00 0.00000000E+00
0.00000000E+00 0.00000000E+00 0.00000000E+00
0.00000000E+00 0.00000000E+00 0.00000000E+00
0.00000000E+00 0.00000000E+00 0.00000000E+00
0.00000000E+00 0.00000000E+00 0.00000000E+00
0.00000000E+00 0.00000000E+00 0.00000000E+00
0.00000000E+00 0.00000000E+00 0.00000000E+00
0.00000000E+00 0.00000000E+00 0.00000000E+00
0.00000000E+00 0.00000000E+00 0.00000000E+00
0.00000000E+00 0.00000000E+00 0.00000000E+00
0.00000000E+00 0.00000000E+00 0.00000000E+00
0.00000000E+00 0.00000000E+00 0.00000000E+00
0.00000000E+00 0.00000000E+00 0.00000000E+00
0.00000000E+00 0.00000000E+00 0.00000000E+00
0.00000000E+00 0.00000000E+00 0.00000000E+00
0.00000000E+00 0.00000000E+00 0.00000000E+00
0.00000000E+00 0.00000000E+00 0.00000000E+00
0.00000000E+00 0.00000000E+00 0.00000000E+00
0.00000000E+00 0.00000000E+00 0.00000000E+00
0.00000000E+00 0.00000000E+00 0.00000000E+00
0.00000000E+00 0.00000000E+00 0.00000000E+00
0.00000000E+00 0.00000000E+00 0.00000000E+00
0.00000000E+00 0.00000000E+00 0.00000000E+00
0.00000000E+00 0.00000000E+00 0.00000000E+00
0.00000000E+00 0.00000000E+00 0.00000000E+00
0.00000000E+00 0.00000000E+00 0.00000000E+00
0.00000000E+00 0.00000000E+00 0.00000000E+00
0.00000000E+00 0.00000000E+00 0.00000000E+00
0.00000000E+00 0.00000000E+00 0.00000000E+00
0.00000000E+00 0.00000000E+00 0.00000000E+00
0.00000000E+00 0.00000000E+00 0.00000000E+00
0.00000000E+00 0.00000000E+00 0.00000000E+00
0.00000000E+00 0.00000000E+00 0.00000000E+00
0.00000000E+00 0.00000000E+00 0.00000000E+00
0.00000000E+00 0.00000000E+00 0.00000000E+00
0.00000000E+00 0.00000000E+00 0.00000000E+00
0.00000000E+00 0.00000000E+00 0.00000000E+00
0.00000000E+00 0.00000000E+00 0.00000000E+00
0.00000000E+00 0.00000000E+00 0.00000000E+00
0.00000000E+00 0.00000000E+00 0.00000000E+00
0.00000000E+00 0.00000000E+00 0.00000000E+00
0.00000000E+00 0.00000000E+00 0.00000000E+00
0.00000000E+00 0.00000000E+00 0.00000000E+00
0.00000000E+00 0.00000000E+00 0.00000000E+00
0.00000000E+00 0.00000000E+00 0.00000000E+00
0.00000000E+00 0.00000000E+00 0.00000000E+00
0.00000000E+00 0.00000000E+00 0.00000000E+00
0.00000000E+00 0.00000000E+00 0.00000000E+00
0.00000000E+00 0.00000000E+00 0.00000000E+00
0.00000000E+00 0.00000000E+00 0.00000000E+00
0.00000000E+00 0.00000000E+00 0.00000000E+00
0.00000000E+00 0.00000000E+00 0.00000000E+00
0.00000000E+00 0.00000000E+00 0.00000000E+00
0.00000000E+00 0.00000000E+00 0.00000000E+00
0.00000000E+00 0.00000000E+00 0.00000000E+00
0.00000000E+00 0.00000000E+00 0.00000000E+00
0.00000000E+00 0.00000000E+00 0.00000000E+00
0.00000000E+00 0.00000000E+00 0.00000000E+00
0.00000000E+00 0.00000000E+00 0.00000000E+00
0.00000000E+00 0.00000000E+00 0.00000000E+00
0.00000000E+00 0.00000000E+00 0.00000000E+00
0.00000000E+00 0.00000000E+00 0.00000000E+00
0.00000000E+00 0.00000000E+00 0.00000000E+00
0.00000000E+00 0.00000000E+00 0.00000000E+00
0.00000000E+00 0.00000000E+00 0.00000000E+00
0.00000000E+00 0.00000000E+00 0.00000000E+00
0.00000000E+00 0.00000000E+00 0.00000000E+00
0.00000000E+00 0.00000000E+00 0.00000000E+00
0.00000000E+00 0.00000000E+00 0.00000000E+00
0.00000000E+00 0.00000000E+00 0.00000000E+00
0.00000000E+00 0.00000000E+00 0.00000000E+00
0.00000000E+00 0.00000000E+00 0.00000000E+00
0.00000000E+00 0.00000000E+00 0.00000000E+00
0.00000000E+00 0.00000000E+00 0.00000000E+00
0.00000000E+00 0.00000000E+00 0.00000000E+00
0.00000000E+00 0.00000000E+00 0.00000000E+00
0.00000000E+00 0.00000000E+00 0.00000000E+00
0.00000000E+00 0.00000000E+00 0.00000000E+00
0.00000000E+00 0.00000000E+00 0.00000000E+00
0.00000000E+00 0.00000000E+00 0.00000000E+00
0.00000000E+00 0.00000000E+00 0.00000000E+00
0.00000000E+00 0.00000000E+00 0.00000000E+00
0.00000000E+00 0.00000000E+00 0.00000000E+00
0.00000000E+00 0.00000000E+00 0.00000000E+00
0.00000000E+00 0.00000000E+00 0.00000000E+00
0.00000000E+00 0.00000000E+00 0.00000000E+00
0.00000000E+00 0.00000000E+00 0.00000000E+00
0.00000000E+00 0.00000000E+00 0.00000000E+00
0.00000000E+00 0.00000000E+00 0.00000000E+00
0.00000000E+00 0.00000000E+00 0.00000000E+00
0.00000000E+00 0.00000000E+00 0.00000000E+00
0.00000000E+00 0.00000000E+00 0.00000000E+00
0.00000000E+00 0.00000000E+00 0.00000000E+00
0.00000000E+00 0.00000000E+00 0.00000000E+00
0.00000000E+00 0.00000000E+00 0.00000000E+00
0.00000000E+00 0.00000000E+00 0.00000000E+00
0.00000000E+00 0.00000000E+00 0.00000000E+00
0.00000000E+00 0.00000000E+00 0.00000000E+00
0.00000000E+00 0.00000000E+00 0.00000000E+00
0.00000000E+00 0.00000000E+00 0.00000000E+00
0.00000000E+00 0.00000000E+00 0.00000000E+00
0.00000000E+00 0.00000000E+00 0.00000000E+00
0.00000000E+00 0.00000000E+00 0.00000000E+00
0.00000000E+00 0.00000000E+00 0.00000000E+00
0.00000000E+00 0.00000000E+00 0.00000000E+00
0.00000000E+00 0.00000000E+00 0.00000000E+00
0.00000000E+00 0.00000000E+00 0.00000000E+00
0.00000000E+00 0.00000000E+00 0.00000000E+00
0.00000000E+00 0.00000000E+00 0.00000000E+00
0.00000000E+00 0.00000000E+00 0.00000000E+00
0.00000000E+00 0.00000000E+00 0.00000000E+00
0.00000000E+00 0.00000000E+00 0.00000000E+00
0.00000000E+00 0.00000000E+00 0.00000000E+00
0.00000000E+00 0.00000000E+00 0.00000000E+00
0.00000000E+00 0.00000000E+00 0.00000000E+00
0.00000000E+00 0.00000000E+00 0.00000000E+00
0.00000000E+00 0.00000000E+00 0.00000000E+00
0.00000000E+00 0.00000000E+00 0.00000000E+00
0.00000000E+00 0.00000000E+00 0.00000000E+00
0.00000000E+00 0.00000000E+00 0.00000000E+00
0.00000000E+00 0.00000000E+00 0.00000000E+00
0.00000000E+00 0.00000000E+00 0.00000000E+00
0.00000000E+00 0.00000000E+00 0.00000000E+00
0.00000000E+00 0.00000000E+00 0.00000000E+00
0.00000000E+00 0.00000000E+00 0.00000000E+00
0.00000000E+00 0.00000000E+00 0.00000000E+00
0.00000000E+00 0.00000000E+00 0.00000000E+00
0.00000000E+00 0.00000000E+00 0.00000000E+00
0.00000000E+00 0.00000000E+00 0.00000000E+00
0.00000000E+00 0.00000000E+00 0.00000000E+00
0.00000000E+00 0.00000000E+00 0.00000000E+00
0.00000000E+00 0.00000000E+00 0.00000000E+00
0.00000000E+00 0.00000000E+00 0.00000000E+00
0.00000000E+00 0.00000000E+00 0.00000000E+00
0.00000000E+00 0.00000000E+00 0.00000000E+00
0.00000000E+00 0.00000000E+00 0.00000000E+00
0.00000000E+00 0.00000000E+00 0.00000000E+00
0.00000000E+00 0.00000000E+00 0.00000000E+00
0.00000000E+00 0.00000000E+00 0.00000000E+00
0.00000000E+00 0.00000000E+00 0.00000000E+00
0.00000000E+00 0.00000000E+00 0.00000000E+00
0.00000000E+00 0.00000000E+00 0.00000000E+00
0.00000000E+00 0.00000000E+00 0.00000000E+00
0.00000000E+00 0.00000000E+00 0.00000000E+00
0.00000000E+00 0.00000000E+00 0.00000000E+00
0.00000000E+00 0.00000000E+00 0.00000000E+00
0.00000000E+00 0.00000000E+00 0.00000000E+00
0.00000000E+00 0.00000000E+00 0.00000000E+00
0.00000000E+00 0.00000000E+00 0.00000000E+00
0.00000000E+00 0.00000000E+00 0.00000000E+00
0.00000000E+00 0.00000000E+00 0.00000000E+00
0.00000000E+00 0.00000000E+00 0.00000000E+00
0.00000000E+00 0.00000000E+00 0.00000000E+00
0.00000000E+00 0.00000000E+00 0.00000000E+00
0.00000000E+00 0.00000000E+00 0.00000000E+00
0.00000000E+00 0.00000000E+00 0.00000000E+00
0.00000000E+00 0.00000000E+00 0.00000000E+00
0.00000000E+00 0.00000000E+00 0.00000000E+00
0.00000000E+00 0.00000000E+00 0.00000000E+00
0.00000000E+00 0.00000000E+00 0.00000000E+00
0.00000000E+00 0.00000000E+00 0.00000000E+00
0.00000000E+00 0.00000000E+00 0.00000000E+00
0.00000000E+00 0.00000000E+00 0.00000000E+00
0.00000000E+00 0.00000000E+00 0.00000000E+00
0.00000000E+00 0.00000000E+00 0.00000000E+00
0.00000000E+00 0.00000000E+00 0.00000000E+00
0.00000000E+00 0.00000000E+00 0.00000000E+00
0.00000000E+00 0.00000000E+00 0.00000000E+00
0.00000000E+00 0.00000000E+00 0.00000000E+00
0.00000000E+00 0.00000000E+00 0.00000000E+00
0.00000000E+00 0.00000000E+00 0.00000000E+00
0.00000000E+00 0.00000000E+00 0.00000000E+00
0.00000000E+00 0.00000000E+00 0.00000000E+00
0.00000000E+00 0.00000000E+00 0.00000000E+00
0.00000000E+00 0.00000000E+00 0.00000000E+00
0.00000000E+00 0.00000000E+00 0.00000000E+00
0.00000000E+00 0.00000000E+00 0.00000000E+00
0.00000000E+00 0.00000000E+00 0.00000000E+00
0.00000000E+00 0.00000000E+00 0.00000000E+00
0.00000000E+00 0.00000000E+00 0.00000000E+00
0.00000000E+00 0.00000000E+00 0.00000000E+00

[truncated: 7 more sheets: CoPi for MD_initial, MnO2 for MD_final, MnO2 for MD_initial, PO43-@MnO2 for MD_final, PO43-@MnO2 for MD_initial, contrast sample model for simul, optimal sample model for simula]
